# Supplementary material for: catena-Poly[(chloridozinc)-μ-5-(1-methyl-1H-benzimidazol-2-yl-κN 3)-1,2,3-triazol-1-ido-κ2 N 1:N 3]
Source: Acta Crystallogr Sect E Struct Rep Online. 2012 Mar 31;68(Pt 4):m520. doi: 10.1107/S1600536812012706 (PMC3343902; doi:10.1107/S1600536812012706)
Supplement: Supplementary file 2 [file e-68-0m520-Isup2.hkl]

# 
# h,k,l, Fc-squared, Fo-squared, sigma(Fo-squared) and status flag 
# 
data_I
_shelx_title ' scg-a in P4(2)/n' 
_shelx_refln_list_code          4 
_shelx_F_calc_maximum      385.97 
_exptl_crystal_F_000      1200.00 
_reflns_d_resolution_high  0.7829 
 
loop_ 
 _symmetry_equiv_pos_as_xyz 
 'x, y, z' 
 '-x+1/2, -y+1/2, z' 
 '-y, x+1/2, z+1/2' 
 'y+1/2, -x, z+1/2' 
 '-x, -y, -z' 
 'x-1/2, y-1/2, -z' 
 'y, -x-1/2, -z-1/2' 
 '-y-1/2, x, -z-1/2' 
 
_cell_length_a    16.0822 
_cell_length_b    16.0822 
_cell_length_c     9.0114 
_cell_angle_alpha  90.000 
_cell_angle_beta   90.000 
_cell_angle_gamma  90.000 
 
_shelx_F_squared_multiplier     1.000 
 
loop_ 
 _refln_index_h 
 _refln_index_k 
 _refln_index_l 
 _refln_F_squared_calc 
 _refln_F_squared_meas 
 _refln_F_squared_sigma 
 _refln_observed_status 
   2   2   0     2494.52     2505.57     28.76 o 
  -1   3   0      406.55      350.70     10.14 o 
   1   3   0    12179.84    12387.68    154.01 o 
   3   3   0      115.06      212.35     17.88 o 
  -2   4   0     4725.16     4694.35     57.35 o 
   0   4   0   134512.73   126974.48   3623.33 o 
   2   4   0      120.28      125.42     12.47 o 
   4   4   0      741.63      635.81     31.85 o 
  -3   5   0     5415.49     5087.26     83.34 o 
  -1   5   0     6857.65     7093.27     84.73 o 
   1   5   0   148974.58   143242.75   2287.42 o 
   3   5   0     2524.40     2539.24     72.36 o 
   5   5   0      633.45      569.85     32.87 o 
  -4   6   0     1271.39     1323.37     37.96 o 
  -2   6   0      257.91      292.18     16.05 o 
   0   6   0      533.53      557.22     30.69 o 
   2   6   0      178.03      193.79     18.40 o 
   4   6   0      503.56      463.86     30.38 o 
   6   6   0      428.45      460.98     32.45 o 
  -5   7   0       36.97       45.29      8.10 o 
  -3   7   0     1022.34      869.15     37.45 o 
  -1   7   0        8.93       10.79      4.07 o 
   1   7   0     6673.16     6304.98    144.82 o 
   3   7   0       36.05       32.91      9.12 o 
   5   7   0    18957.48    18649.65    354.86 o 
   7   7   0     1380.57     1353.59     62.14 o 
  -6   8   0     1525.73     1597.46     68.22 o 
  -4   8   0     2459.49     2176.07     77.83 o 
  -2   8   0      179.37      186.50     14.45 o 
   0   8   0    39682.03    37346.00    648.54 o 
   2   8   0    26021.34    26342.37    475.66 o 
   4   8   0    19216.96    18921.52    362.94 o 
   6   8   0    19963.62    21058.57    403.69 o 
   8   8   0     1207.31     1236.21     63.47 o 
  -7   9   0    22282.39    22301.06    432.57 o 
  -5   9   0     3981.55     3887.25     84.25 o 
  -3   9   0    16266.16    16742.15    235.14 o 
  -1   9   0      961.22     1055.26     37.72 o 
   1   9   0   120304.57   120200.54   4322.86 o 
   3   9   0      537.23      594.79     40.04 o 
   5   9   0      678.50      685.61     44.90 o 
   7   9   0     1900.71     1958.56     82.55 o 
   9   9   0     1105.60     1140.92     64.70 o 
  -8  10   0    17282.47    17699.52    369.94 o 
  -6  10   0     4374.72     4212.58    181.29 o 
  -4  10   0     3584.91     3428.88     79.81 o 
  -2  10   0     5517.94     5284.51    109.70 o 
   0  10   0     7328.95     7534.42    182.85 o 
   2  10   0     9038.39     9681.72    220.89 o 
   4  10   0     4470.04     4764.33    137.32 o 
   6  10   0     4093.40     4167.18    131.98 o 
   8  10   0     3344.30     3318.02    118.12 o 
  10  10   0     4168.91     4408.44    146.07 o 
  -9  11   0      211.21      244.69     31.78 o 
  -7  11   0     4421.77     4692.09    145.91 o 
  -5  11   0     1216.59     1270.71     47.69 o 
  -3  11   0     3795.58     3876.87     88.50 o 
  -1  11   0     2252.44     2365.27     65.62 o 
   1  11   0    13244.91    12765.03    773.38 o 
   3  11   0     1326.51     1260.70     65.50 o 
   5  11   0    16237.16    16342.58    343.22 o 
   7  11   0      239.27      249.19     31.71 o 
   9  11   0     4147.02     4152.84    141.57 o 
  11  11   0     1040.33     1066.30     69.82 o 
 -10  12   0       11.04        3.90     15.43 o 
  -8  12   0     1595.61     1613.92     83.02 o 
  -6  12   0     3838.19     3925.60     95.02 o 
  -4  12   0     7153.97     6906.05    186.21 o 
  -2  12   0     4650.02     4437.67    100.36 o 
   0  12   0     5279.33     5703.29     94.83 o 
   2  12   0    15718.72    15231.88    327.27 o 
   4  12   0     2875.31     2737.80    105.26 o 
   6  12   0     3823.14     3839.60    132.30 o 
   8  12   0     3250.83     3344.64    126.17 o 
  10  12   0     2435.34     2466.73    109.96 o 
  12  12   0     1502.72     1582.92     89.88 o 
 -11  13   0     7313.81     7461.29    220.71 o 
  -9  13   0      535.77      556.81     50.51 o 
  -7  13   0    18114.21    17878.71    353.81 o 
  -5  13   0        3.20       -4.06      8.43 o 
  -3  13   0     7208.33     6969.33    137.86 o 
  -1  13   0       72.70       58.04     12.15 o 
   1  13   0    20054.49    20388.19    417.25 o 
   3  13   0       34.12       65.54     20.49 o 
   5  13   0     2733.96     2781.06    112.23 o 
   7  13   0     1379.25     1437.92     78.97 o 
   9  13   0      310.90      363.59     41.38 o 
  11  13   0       13.83       14.53     15.10 o 
  13  13   0     1806.23     1808.54    102.12 o 
 -12  14   0     4352.95     4430.55    167.77 o 
 -10  14   0     1809.53     1908.85    100.74 o 
  -8  14   0     1694.77     1756.17     92.55 o 
  -6  14   0     1140.68     1087.52     50.31 o 
  -4  14   0     3390.12     3316.19     90.59 o 
  -2  14   0     2247.54     2193.89     74.39 o 
   0  14   0       30.23      176.62     26.98 o 
   2  14   0     1678.86     1689.84     86.66 o 
   4  14   0     2894.13     2932.60    118.51 o 
   6  14   0     4043.40     4044.08    146.18 o 
   8  14   0       80.01       60.05     19.70 o 
  10  14   0     2653.54     2808.26    126.32 o 
  12  14   0      295.21      340.79     43.71 o 
  14  14   0     3494.83     3491.42    153.79 o 
 -13  15   0        1.24        9.50     16.39 o 
 -11  15   0     1811.91     1823.01    102.37 o 
  -9  15   0        2.11      -26.42     21.54 o 
  -7  15   0       20.90        8.72     10.57 o 
  -5  15   0     2548.53     2616.39     81.85 o 
  -3  15   0     3726.55     3634.25     98.06 o 
  -1  15   0     1464.15     1390.02     57.84 o 
   1  15   0     4954.06     5006.90     98.80 o 
   3  15   0     1119.94     1280.23     77.68 o 
   5  15   0     4223.84     4229.46    153.37 o 
   7  15   0      490.65      493.06     50.07 o 
   9  15   0     4599.01     4736.88    171.08 o 
  11  15   0     2769.67     2877.71    132.86 o 
  13  15   0     3096.96     3242.19    148.25 o 
 -12  16   0     1660.01     1601.34    100.19 o 
 -10  16   0     3356.34     3252.83    142.25 o 
  -8  16   0       67.91       58.40     20.92 o 
  -6  16   0     2424.79     2396.16     82.22 o 
  -4  16   0        4.58        3.28      9.37 o 
  -2  16   0     3668.30     3662.12    102.05 o 
   0  16   0      817.07      982.27     67.95 o 
   2  16   0     7435.97     7466.31    160.46 o 
   4  16   0      199.42      226.23     34.59 o 
   6  16   0    10454.29    10313.67    277.48 o 
   8  16   0     1526.70     1702.40     97.89 o 
  10  16   0     3445.59     3500.38    149.48 o 
  12  16   0      657.63      703.81     66.50 o 
 -11  17   0     2853.52     2770.20    135.58 o 
  -9  17   0     1759.85     1741.75    102.50 o 
  -7  17   0     2017.28     1994.48     96.24 o 
  -5  17   0     1194.09     1154.54     57.05 o 
  -3  17   0     4163.65     4104.61    155.73 o 
  -1  17   0       10.88       -1.05     12.07 o 
   1  17   0     6911.59     6787.80    184.24 o 
   3  17   0     3956.05     4102.10    199.22 o 
   5  17   0     1984.65     1939.34    105.31 o 
   7  17   0     1171.91     1100.99     80.25 o 
   9  17   0      231.76      233.81     40.18 o 
  11  17   0      667.87      653.04     65.97 o 
  -8  18   0        5.62        8.54     20.29 o 
  -6  18   0     3344.25     3340.14    120.14 o 
  -4  18   0      960.35      932.00     52.94 o 
  -2  18   0     1111.74     1123.35     58.25 o 
   0  18   0      572.57      574.75     42.04 o 
   2  18   0     6172.53     5968.23    148.32 o 
   4  18   0      945.64      997.95     76.32 o 
   6  18   0      148.93      182.06     35.83 o 
   8  18   0      170.07      211.44     39.36 o 
  -7  19   0     1498.27     1401.50     68.34 o 
  -5  19   0      411.60      459.56     52.07 o 
  -3  19   0      177.68      176.57     25.25 o 
  -1  19   0        2.22        4.84     28.66 o 
   1  19   0     2601.27     2452.11    140.17 o 
   3  19   0        9.41       -2.42     12.34 o 
   5  19   0      249.25      248.73     41.19 o 
   7  19   0     4173.89     4532.68    182.27 o 
  -4  20   0       85.22       62.61     16.91 o 
  -2  20   0     5424.98     5600.75    148.76 o 
   0  20   0        1.08       -7.47     22.20 o 
   2  20   0     8501.03     8645.95    196.60 o 
   4  20   0     1187.37     1245.72     91.18 o 
   1   1   1    15708.37    15741.10    263.23 o 
  -1   2   1    35124.45    35050.30    202.43 o 
   0   2   1      437.18      508.87      7.99 o 
   1   2   1    10572.01    10850.00     83.57 o 
   2   2   1     2036.26     2119.29     17.64 o 
  -2   3   1    33883.08    33032.29    182.63 o 
  -1   3   1     1280.97     1338.62     14.62 o 
   0   3   1     2633.59     2656.56     35.65 o 
   1   3   1       19.27       28.03      2.27 o 
   2   3   1    17870.08    17789.22    123.48 o 
   3   3   1     7585.35     7715.44     73.90 o 
  -3   4   1      286.96      294.00      7.84 o 
  -2   4   1     1157.07     1158.01     16.08 o 
  -1   4   1     5921.67     6141.92     56.09 o 
   0   4   1    79014.70    79729.40    614.52 o 
   1   4   1     4903.04     5008.87     46.74 o 
   2   4   1      962.16      975.74     16.98 o 
   3   4   1     6491.54     6463.63     63.84 o 
   4   4   1     2117.29     2174.54     36.52 o 
  -4   5   1      367.03      405.83     13.22 o 
  -3   5   1       17.48       27.51      3.63 o 
  -2   5   1     4319.30     4258.97     44.66 o 
  -1   5   1      150.42      178.79      7.85 o 
   0   5   1    16470.27    16711.65    149.58 o 
   1   5   1    40023.79    40770.39    387.60 o 
   2   5   1    12941.22    12609.46    132.67 o 
   3   5   1      102.78      108.25      9.33 o 
   4   5   1      343.85      280.93     12.27 o 
   5   5   1     8219.26     8225.71    124.61 o 
  -5   6   1    16645.28    16611.38    245.59 o 
  -4   6   1      696.51      720.05     19.01 o 
  -3   6   1     6152.61     6324.56     71.76 o 
  -2   6   1     2950.03     2807.87     62.98 o 
  -1   6   1     7492.04     7037.72     76.04 o 
   0   6   1     2093.85     2400.14     34.48 o 
   1   6   1     6351.88     6531.26     78.55 o 
   2   6   1       10.41        0.92      3.54 o 
   3   6   1    19687.96    18584.45    190.79 o 
   4   6   1     1650.90     1725.64     28.24 o 
   5   6   1     8041.12     7843.20    220.95 o 
   6   6   1      121.00      123.18     11.96 o 
  -6   7   1     5717.33     5519.04    125.96 o 
  -5   7   1     1277.63     1286.94     28.53 o 
  -4   7   1     1836.31     1674.37     32.26 o 
  -3   7   1        0.32       -0.06      3.01 o 
  -2   7   1     7546.38     6931.60     78.74 o 
  -1   7   1       87.89       75.24      6.44 o 
   0   7   1     8955.38     9266.87     99.79 o 
   1   7   1     2121.72     2197.50     37.32 o 
   2   7   1    10604.25    10309.01    150.69 o 
   3   7   1     1336.47     1274.58     37.66 o 
   4   7   1     5567.13     5852.66    130.32 o 
   5   7   1        8.11       19.61      2.66 o 
   6   7   1      773.83      814.54     32.52 o 
   7   7   1      424.08      481.26     25.71 o 
  -7   8   1     1385.44     1426.19     46.89 o 
  -6   8   1      513.12      539.98     27.26 o 
  -5   8   1     5290.92     5353.34     70.92 o 
  -4   8   1      538.31      581.32     21.75 o 
  -3   8   1      993.31     1168.96     27.08 o 
  -2   8   1     1075.98     1130.25     27.90 o 
  -1   8   1     5250.91     5009.84     68.48 o 
   0   8   1     3240.52     3934.74     52.20 o 
   1   8   1      128.49      144.44      8.71 o 
   2   8   1        4.69        2.94      5.07 o 
   3   8   1      155.36      241.13     17.25 o 
   4   8   1      339.20      407.09     13.66 o 
   5   8   1      151.82      128.91      8.02 o 
   6   8   1     7507.19     8005.23    129.72 o 
   7   8   1     2677.06     2626.91     66.68 o 
   8   8   1      118.84      126.15     14.81 o 
  -8   9   1      100.64      133.43     24.62 o 
  -7   9   1      132.61      109.58     32.22 o 
  -6   9   1      192.99      245.23     13.65 o 
  -5   9   1     1231.63     1386.35     32.55 o 
  -4   9   1      748.54      696.95     22.06 o 
  -3   9   1     8239.39     8234.08     96.49 o 
  -2   9   1     3063.37     2791.22     46.63 o 
  -1   9   1       19.85       25.81      5.10 o 
   0   9   1    11683.84    12055.36    140.85 o 
   1   9   1     4101.61     4217.93     62.38 o 
   2   9   1     6458.35     6356.87    112.07 o 
   3   9   1     2548.72     2600.08     63.91 o 
   4   9   1    11567.84    12339.19    236.90 o 
   5   9   1     2920.68     3174.42     88.02 o 
   6   9   1    11148.28    11454.03    134.22 o 
   7   9   1      884.44      886.86     37.83 o 
   8   9   1     9525.10     9743.74    164.42 o 
   9   9   1        6.67       18.52     19.06 o 
  -9  10   1     4244.03     4447.39    101.57 o 
  -8  10   1      123.81      127.01     16.20 o 
  -7  10   1       15.60       25.68      7.97 o 
  -6  10   1     1868.61     1873.79     40.93 o 
  -5  10   1    21833.78    21954.84    218.43 o 
  -4  10   1      429.22      428.36     18.05 o 
  -3  10   1     1641.26     1568.85     35.24 o 
  -2  10   1     3292.29     3370.11     54.89 o 
  -1  10   1    17714.87    17310.17    155.29 o 
   0  10   1      251.03      315.89     22.34 o 
   1  10   1     1265.47     1260.95     35.72 o 
   2  10   1      365.25      500.11     49.06 o 
   3  10   1    28300.30    28332.88    818.63 o 
   4  10   1     1825.56     1851.71     55.61 o 
   5  10   1       27.72       35.26      9.49 o 
   6  10   1       71.73      102.76     19.08 o 
   7  10   1     8585.02     8824.85    154.48 o 
   8  10   1       31.68       43.99     11.82 o 
   9  10   1     1815.87     1928.04     62.74 o 
  10  10   1       68.30       72.11     16.39 o 
 -10  11   1     8792.72     9060.18    167.96 o 
  -9  11   1      122.71      110.19     16.83 o 
  -8  11   1     6301.40     6445.93    129.05 o 
  -7  11   1       50.55       67.49     12.83 o 
  -6  11   1    10024.89     9808.45    125.35 o 
  -5  11   1     2182.71     2174.33     45.34 o 
  -4  11   1     8158.22     8001.13    137.24 o 
  -3  11   1       37.42       48.27      7.23 o 
  -2  11   1     9887.76    10025.87    146.85 o 
  -1  11   1      516.05      520.45     18.20 o 
   0  11   1     8528.55     8007.69    145.76 o 
   1  11   1      819.88      709.55     24.26 o 
   2  11   1     6038.06     6257.83    229.94 o 
   3  11   1      787.48      782.35     41.06 o 
   4  11   1     3894.79     3813.97     87.53 o 
   5  11   1        4.85        9.82      7.83 o 
   6  11   1     3099.42     3184.78     81.06 o 
   7  11   1      733.73      798.06     38.55 o 
   8  11   1      131.64      155.29     17.72 o 
   9  11   1       15.06       25.06     10.03 o 
  10  11   1      475.26      491.98     32.55 o 
  11  11   1     1787.23     2012.65     69.01 o 
 -11  12   1        2.45        6.00     10.61 o 
 -10  12   1      467.32      475.94     32.38 o 
  -9  12   1     8475.89     8431.75    160.70 o 
  -8  12   1     2070.35     1975.08     65.87 o 
  -7  12   1       96.62      129.47     15.83 o 
  -6  12   1      463.04      465.69     21.36 o 
  -5  12   1     3938.51     3885.25     65.90 o 
  -4  12   1      232.34      219.24     14.50 o 
  -3  12   1        6.30       -0.13      5.73 o 
  -2  12   1     1992.13     1954.80     43.46 o 
  -1  12   1      105.71       92.35      8.51 o 
   0  12   1        5.44        9.59      5.99 o 
   1  12   1       25.93       20.27      7.44 o 
   2  12   1      542.96      567.17     37.22 o 
   3  12   1      189.89      159.46     17.48 o 
   4  12   1      311.62      310.54     24.28 o 
   5  12   1     1349.44     1312.95     50.37 o 
   6  12   1      106.39      105.53     15.42 o 
   7  12   1     3109.60     3190.71     85.12 o 
   8  12   1       41.76       17.28     22.07 o 
   9  12   1      264.44      264.26     24.30 o 
  10  12   1      436.43      422.21     45.37 o 
  11  12   1     2285.42     2389.45     81.87 o 
  12  12   1      451.82      403.28     31.85 o 
 -12  13   1        5.17        5.80     12.93 o 
 -11  13   1      334.06      322.83     29.26 o 
 -10  13   1        2.48       15.88     10.45 o 
  -9  13   1      419.93      455.28     32.58 o 
  -8  13   1      215.07      223.13     21.86 o 
  -7  13   1      231.06      231.87     16.34 o 
  -6  13   1      100.72       95.87     10.68 o 
  -5  13   1      184.70      181.06     14.24 o 
  -4  13   1     1896.66     1835.48     44.27 o 
  -3  13   1      220.46      196.32     16.41 o 
  -2  13   1     4184.32     4006.11     68.43 o 
  -1  13   1      125.28      124.94     11.70 o 
   0  13   1     5057.85     5126.64     71.00 o 
   1  13   1     3841.89     3990.76    100.66 o 
   2  13   1     1705.95     1632.61     57.43 o 
   3  13   1     1856.65     1765.95    129.19 o 
   4  13   1     2834.80     2815.87     79.22 o 
   5  13   1       22.06       16.32      9.15 o 
   6  13   1     2351.33     2391.41     73.65 o 
   7  13   1      293.62      307.44     26.14 o 
   8  13   1      923.82      949.65     46.53 o 
   9  13   1     2994.92     2971.31     87.47 o 
  10  13   1     1029.78     1097.32     52.45 o 
  11  13   1      761.29      787.47     44.89 o 
  12  13   1     2033.17     2088.45     93.82 o 
  13  13   1       71.47       67.10     16.41 o 
 -13  14   1      424.31      482.15     62.54 o 
 -12  14   1       64.93       57.09     15.78 o 
 -11  14   1      403.99      418.62     34.29 o 
 -10  14   1       59.02       79.82     16.26 o 
  -9  14   1     1902.86     1952.58     70.60 o 
  -8  14   1        7.77       23.50     14.81 o 
  -7  14   1      115.91      123.43     12.94 o 
  -6  14   1      509.38      482.52     23.35 o 
  -5  14   1     5782.25     5724.92     96.44 o 
  -4  14   1      212.18      244.96     16.96 o 
  -3  14   1      231.95      247.95     16.69 o 
  -2  14   1      187.18      163.47     13.98 o 
  -1  14   1     1921.52     1916.30     46.56 o 
   0  14   1     3871.25     3674.75     60.17 o 
   1  14   1     3074.24     3108.43     70.27 o 
   2  14   1     8008.48     7823.42    175.29 o 
   3  14   1     2717.43     2920.03     83.10 o 
   4  14   1      513.76      504.42     42.56 o 
   5  14   1      635.29      671.54     38.54 o 
   6  14   1      144.23      174.66     29.65 o 
   7  14   1     2783.12     2972.40    126.67 o 
   8  14   1      563.44      571.83     37.02 o 
   9  14   1     1226.51     1276.43     56.67 o 
  10  14   1        2.58       -3.84     10.31 o 
  11  14   1     2688.24     2805.82     96.24 o 
  12  14   1      394.34      433.54     35.36 o 
  13  14   1     1584.04     1549.77     68.71 o 
  14  14   1       80.47       57.86     17.53 o 
 -13  15   1      155.06      156.90     23.78 o 
 -12  15   1     2461.66     2499.60     87.95 o 
 -11  15   1        2.69       30.90     18.84 o 
 -10  15   1     1171.87     1146.47     55.75 o 
  -9  15   1      566.76      580.32     39.10 o 
  -8  15   1     4595.63     4886.49    119.78 o 
  -7  15   1     4544.59     4432.85     80.32 o 
  -6  15   1       18.15       26.04     14.00 o 
  -5  15   1      224.67      220.97     17.06 o 
  -4  15   1     5942.60     5922.16     93.43 o 
  -3  15   1       74.78       82.26     11.09 o 
  -2  15   1      335.02      373.51     22.32 o 
  -1  15   1      672.16      667.37     27.95 o 
   0  15   1     2066.65     2037.92     49.06 o 
   1  15   1      329.36      326.53     17.70 o 
   2  15   1        8.27       13.85      8.90 o 
   3  15   1        1.93        0.20      9.63 o 
   4  15   1     5228.40     5242.72    121.98 o 
   5  15   1        5.33       10.22     16.58 o 
   6  15   1      676.39      700.69     41.45 o 
   7  15   1       28.50       20.85     14.35 o 
   8  15   1      623.40      636.86     63.79 o 
   9  15   1       81.19       82.86     17.42 o 
  10  15   1      123.08      155.64     24.60 o 
  11  15   1       68.08       86.87     29.25 o 
  12  15   1      606.19      585.92     41.91 o 
  13  15   1      119.19      134.31     22.67 o 
 -12  16   1        0.28        8.44     12.14 o 
 -11  16   1     1696.55     1638.95     70.48 o 
 -10  16   1      203.38      196.88     24.81 o 
  -9  16   1     1909.49     1979.36     75.41 o 
  -8  16   1        8.98       24.03     13.70 o 
  -7  16   1     1262.99     1260.83     41.44 o 
  -6  16   1      255.51      253.91     18.65 o 
  -5  16   1     2055.66     2056.01     52.86 o 
  -4  16   1      226.80      225.42     17.75 o 
  -3  16   1       86.80       89.85     11.58 o 
  -2  16   1        0.17        6.15      7.23 o 
  -1  16   1     1256.57     1194.04     39.54 o 
   0  16   1      180.51      179.50     15.85 o 
   1  16   1      124.30      111.70     11.07 o 
   2  16   1      114.45      108.69     17.58 o 
   3  16   1      894.50      920.63     40.51 o 
   4  16   1      163.16      188.17     23.68 o 
   5  16   1       38.85       28.03     17.46 o 
   6  16   1       42.05       31.69     13.77 o 
   7  16   1      242.79      256.22     26.96 o 
   8  16   1      482.06      541.74     39.04 o 
   9  16   1      490.19      533.46     39.39 o 
  10  16   1      687.78      726.49     45.90 o 
  11  16   1     1072.22     1155.74     60.13 o 
  12  16   1        2.21      -12.53     12.09 o 
 -11  17   1       32.55        9.66     43.16 o 
 -10  17   1        1.44       12.17     21.19 o 
  -9  17   1      196.77      212.74     25.61 o 
  -8  17   1      113.03      123.56     20.66 o 
  -7  17   1        0.90       -0.64      8.69 o 
  -6  17   1      340.32      303.37     27.33 o 
  -5  17   1       66.18       74.37     11.42 o 
  -4  17   1      188.66      173.34     16.49 o 
  -3  17   1       23.06       29.43      8.27 o 
  -2  17   1       43.26       39.96      9.29 o 
  -1  17   1      495.76      486.76     27.84 o 
   0  17   1     1747.37     1705.48     49.67 o 
   1  17   1        1.52       15.41      7.92 o 
   2  17   1      304.90      292.39     18.41 o 
   3  17   1       98.83       79.69     14.02 o 
   4  17   1     2290.17     2321.64     75.35 o 
   5  17   1        6.09       -0.29     21.87 o 
   6  17   1       62.44       36.50     28.07 o 
   7  17   1     1012.27     1128.57     57.82 o 
   8  17   1     4615.31     4841.59    128.22 o 
   9  17   1        7.72       21.87     15.15 o 
  10  17   1        3.03       -2.65     12.01 o 
  11  17   1       35.12       66.62     24.70 o 
  -9  18   1      661.53      674.07     45.55 o 
  -8  18   1       38.20       25.31     13.67 o 
  -7  18   1      260.52      227.52     19.36 o 
  -6  18   1       89.79       63.27     11.86 o 
  -5  18   1     1844.19     1754.53     51.89 o 
  -4  18   1       84.94      120.51     14.81 o 
  -3  18   1      763.98      766.85     33.81 o 
  -2  18   1      824.63      846.95     35.64 o 
  -1  18   1     4385.79     4486.91     87.14 o 
   0  18   1        3.95       -2.44     10.71 o 
   1  18   1     2613.24     2515.44     63.56 o 
   2  18   1      279.51      218.09     17.21 o 
   3  18   1     3869.05     3868.24     93.08 o 
   4  18   1      480.56      587.04     35.88 o 
   5  18   1     2243.46     2282.76     84.67 o 
   6  18   1      149.81      195.00     25.55 o 
   7  18   1     2753.91     2867.43     97.32 o 
   8  18   1      410.14      381.95     36.56 o 
   9  18   1     1068.23     1099.94     59.91 o 
  -7  19   1        0.33       -9.69      8.56 o 
  -6  19   1       86.24       82.84     13.15 o 
  -5  19   1      346.94      337.72     27.31 o 
  -4  19   1     4224.60     4110.23     85.24 o 
  -3  19   1       27.94       30.06      9.81 o 
  -2  19   1      395.04      393.75     25.44 o 
  -1  19   1      958.09      941.35     39.05 o 
   0  19   1     1577.93     1570.68     51.10 o 
   1  19   1      681.01      624.42     32.34 o 
   2  19   1      321.81      293.88     22.24 o 
   3  19   1      334.45      330.49     21.92 o 
   4  19   1     2155.10     2158.16    105.31 o 
   5  19   1      112.05      117.40     17.77 o 
   6  19   1        0.31        3.29     17.29 o 
   7  19   1       64.95      120.63     32.55 o 
  -4  20   1      188.29      182.55     22.04 o 
  -3  20   1      822.91      877.41     47.04 o 
  -2  20   1      112.46       99.96     19.91 o 
  -1  20   1      170.16      161.40     17.62 o 
   0  20   1       45.42       26.78     10.23 o 
   1  20   1       58.16       68.80     12.32 o 
   2  20   1      175.78      188.69     25.01 o 
   3  20   1       38.39       46.19     13.90 o 
   4  20   1       13.76       -3.78     11.34 o 
   0   0   2     5338.41     4683.15     67.25 o 
   0   1   2    12653.02    12752.38     73.73 o 
   1   1   2     3106.14     2948.40     26.70 o 
  -1   2   2      476.71      518.45      8.11 o 
   0   2   2      290.65      291.17      6.49 o 
   1   2   2     5248.04     5526.85     45.27 o 
   2   2   2      358.03      353.19      6.10 o 
  -2   3   2      894.71      903.81     10.56 o 
  -1   3   2     5594.04     5458.69     38.47 o 
   0   3   2       90.81      119.32      4.79 o 
   1   3   2     3716.76     3655.45     33.95 o 
   2   3   2     8128.59     8393.60     69.38 o 
   3   3   2     3867.64     3736.03     37.31 o 
  -3   4   2      128.97      126.62      4.69 o 
  -2   4   2     2801.49     2728.37     25.46 o 
  -1   4   2     1126.49     1118.30     17.04 o 
   0   4   2    25404.56    24606.02    172.66 o 
   1   4   2     4616.93     4530.43     66.91 o 
   2   4   2     2580.55     2558.26     29.30 o 
   3   4   2     1638.34     1644.73     21.75 o 
   4   4   2    29370.58    28864.06    244.51 o 
  -4   5   2     1583.33     1605.89     30.59 o 
  -3   5   2    40783.65    40158.09    301.22 o 
  -2   5   2       80.06       93.12      4.52 o 
  -1   5   2     3754.82     3598.15     44.31 o 
   0   5   2     2789.46     2932.29     73.78 o 
   1   5   2    15036.25    14295.29    153.76 o 
   2   5   2     3635.42     3751.41     44.14 o 
   3   5   2       55.00       63.45      5.23 o 
   4   5   2       19.97       21.43      2.73 o 
   5   5   2    10660.14    10344.08    101.48 o 
  -5   6   2       63.46       77.99      9.53 o 
  -4   6   2    12198.68    12064.04    121.78 o 
  -3   6   2       30.64       42.59      4.57 o 
  -2   6   2     1098.89     1184.70     20.94 o 
  -1   6   2     1788.94     1878.59     30.72 o 
   0   6   2        3.34        3.97      6.94 o 
   1   6   2     1329.37     1325.11     38.27 o 
   2   6   2      234.21      217.58      8.31 o 
   3   6   2     3507.53     3681.29     54.69 o 
   4   6   2      832.77      805.89     21.91 o 
   5   6   2       22.17       35.91      7.42 o 
   6   6   2     3550.46     3609.29     70.77 o 
  -6   7   2     1962.13     1912.56     51.57 o 
  -5   7   2        4.56        3.30      3.67 o 
  -4   7   2      527.65      539.27     17.19 o 
  -3   7   2     8025.30     7842.77     87.14 o 
  -2   7   2       43.15      106.00      6.59 o 
  -1   7   2      200.15      210.06     10.06 o 
   0   7   2      976.57      941.09     33.18 o 
   1   7   2    16556.10    15880.77    219.18 o 
   2   7   2     3894.02     4440.36     60.21 o 
   3   7   2       55.66       49.70      6.76 o 
   4   7   2     8375.22     8298.37    114.13 o 
   5   7   2    21822.91    21743.82    286.82 o 
   6   7   2       35.74       70.32      8.63 o 
   7   7   2        8.31       10.08      3.44 o 
  -7   8   2     4965.09     5363.94    104.02 o 
  -6   8   2     1755.53     1801.18     51.38 o 
  -5   8   2     1438.65     1465.87     31.90 o 
  -4   8   2    12364.57    12287.63    127.77 o 
  -3   8   2      104.83      142.43      9.49 o 
  -2   8   2    11807.75    11545.63    107.03 o 
  -1   8   2     2373.58     2538.84     41.70 o 
   0   8   2    11545.85    11209.01    166.16 o 
   1   8   2     4438.47     4801.49     92.61 o 
   2   8   2     2405.89     2140.56     65.24 o 
   3   8   2     1001.13     1087.98     27.20 o 
   4   8   2     8806.92     8788.97    148.82 o 
   5   8   2     2135.70     2293.39     43.97 o 
   6   8   2     6614.40     6335.44    132.86 o 
   7   8   2      199.18      184.31     10.73 o 
   8   8   2    13199.29    13955.01    210.61 o 
  -8   9   2      377.01      443.48     27.10 o 
  -7   9   2    13014.14    13226.23    283.91 o 
  -6   9   2       45.37       51.55      7.46 o 
  -5   9   2      308.97      364.57     16.09 o 
  -4   9   2     1616.80     1528.75     33.41 o 
  -3   9   2    15006.08    14543.00    148.45 o 
  -2   9   2        2.97        2.58      3.73 o 
  -1   9   2     2227.45     2351.65     41.88 o 
   0   9   2     1824.68     1829.00     40.82 o 
   1   9   2      918.16      747.13     32.89 o 
   2   9   2     4049.86     3907.34     82.91 o 
   3   9   2     1925.48     1936.25     53.78 o 
   4   9   2       93.36      112.84      9.07 o 
   5   9   2     2251.09     2036.45     51.58 o 
   6   9   2      107.48      133.63     10.72 o 
   7   9   2      336.90      294.93     21.71 o 
   8   9   2     2281.19     2316.39     65.95 o 
   9   9   2      255.06      256.39     26.44 o 
  -9  10   2      395.13      399.34     27.71 o 
  -8  10   2      100.42       75.19     12.40 o 
  -7  10   2     3010.10     3347.95     85.13 o 
  -6  10   2     1312.67     1227.14     32.37 o 
  -5  10   2      424.02      429.78     18.29 o 
  -4  10   2      871.86      776.13     24.39 o 
  -3  10   2       82.93       83.43      8.53 o 
  -2  10   2       76.08       84.55      7.51 o 
  -1  10   2     4284.79     4189.47     62.51 o 
   0  10   2       43.26       48.53      7.16 o 
   1  10   2     1264.76     1297.97    102.68 o 
   2  10   2      124.86      134.66      7.73 o 
   3  10   2       38.13       46.62      9.49 o 
   4  10   2      709.53      711.72     33.96 o 
   5  10   2     2215.79     2212.69     62.57 o 
   6  10   2       50.64       48.43      6.73 o 
   7  10   2     1121.25     1176.98     31.94 o 
   8  10   2      576.11      601.98     33.34 o 
   9  10   2       22.35       28.98     13.26 o 
  10  10   2      773.92      790.45     40.18 o 
 -10  11   2      527.64      544.17     34.55 o 
  -9  11   2       37.27       56.40     12.80 o 
  -8  11   2      419.12      429.99     28.68 o 
  -7  11   2      910.65      948.50     41.72 o 
  -6  11   2     1533.16     1582.80     38.45 o 
  -5  11   2        0.50        3.81      5.18 o 
  -4  11   2     3109.24     2932.43     60.54 o 
  -3  11   2      521.19      559.49     24.34 o 
  -2  11   2     1096.69     1080.34     26.60 o 
  -1  11   2      272.49      248.12     14.44 o 
   0  11   2      460.98      465.90     21.83 o 
   1  11   2     3631.67     3518.80     88.24 o 
   2  11   2      186.73      161.67      7.56 o 
   3  11   2        4.63        9.31     11.46 o 
   4  11   2       62.17       78.36     13.23 o 
   5  11   2     6492.60     6600.59    127.15 o 
   6  11   2       52.66       44.96     11.85 o 
   7  11   2     1273.63     1419.34     70.91 o 
   8  11   2       14.90       20.48     11.27 o 
   9  11   2     9590.01     9844.53    175.94 o 
  10  11   2       65.45       97.65     19.78 o 
  11  11   2      209.10      230.85     24.31 o 
 -11  12   2     1770.61     1808.30     73.00 o 
 -10  12   2     1947.83     1915.49     73.45 o 
  -9  12   2      195.48      207.38     22.06 o 
  -8  12   2     1859.49     1857.38     63.01 o 
  -7  12   2      127.13      128.93     13.23 o 
  -6  12   2     2511.72     2522.08     77.41 o 
  -5  12   2        1.96        6.22      7.47 o 
  -4  12   2      385.46      352.96     17.85 o 
  -3  12   2      577.38      564.03     22.70 o 
  -2  12   2    11256.44    11344.56    173.15 o 
  -1  12   2      614.29      657.78     21.72 o 
   0  12   2     3155.35     2912.74     75.95 o 
   1  12   2      203.25      210.66     20.37 o 
   2  12   2     7361.70     7382.58    159.32 o 
   3  12   2     5283.19     5300.93    299.16 o 
   4  12   2     3291.78     3076.60     80.87 o 
   5  12   2      391.78      405.96     43.91 o 
   6  12   2    11470.54    11938.40    198.80 o 
   7  12   2       87.00       85.43     21.00 o 
   8  12   2     2739.73     2796.76    130.37 o 
   9  12   2      294.91      290.78     27.99 o 
  10  12   2     2683.57     2853.82     84.51 o 
  11  12   2      124.30      124.92     28.85 o 
  12  12   2      128.92      128.93     19.12 o 
 -12  13   2     1074.64     1121.81     55.06 o 
 -11  13   2     6069.17     6118.84    138.83 o 
 -10  13   2       19.41       17.51     11.73 o 
  -9  13   2      337.42      363.15     29.06 o 
  -8  13   2      391.95      399.17     29.60 o 
  -7  13   2     8358.77     8671.55    131.48 o 
  -6  13   2     6140.34     6290.47     92.97 o 
  -5  13   2       23.46       20.12      6.85 o 
  -4  13   2        8.56       16.65      6.58 o 
  -3  13   2     9179.55     9207.46    117.23 o 
  -2  13   2      456.60      448.48     21.15 o 
  -1  13   2       11.57        6.63      6.06 o 
   0  13   2        2.35       11.58      5.91 o 
   1  13   2     3335.52     3379.09     70.50 o 
   2  13   2      974.08      935.24     45.33 o 
   3  13   2       24.31       23.92      9.62 o 
   4  13   2     1558.79     1490.14     68.44 o 
   5  13   2      553.79      650.17     76.49 o 
   6  13   2      142.43      139.55     44.48 o 
   7  13   2     2391.99     2440.51    132.44 o 
   8  13   2      867.20      835.36     43.67 o 
   9  13   2       53.30       54.68     15.22 o 
  10  13   2      288.50      306.41     27.93 o 
  11  13   2      126.52      116.03     18.25 o 
  12  13   2     1464.66     1365.54     61.10 o 
  13  13   2      790.91      838.37     49.69 o 
 -13  14   2       25.80       29.84     28.67 o 
 -12  14   2      175.21      199.24     24.75 o 
 -11  14   2      650.21      652.06     47.52 o 
 -10  14   2     1138.53     1209.88     55.68 o 
  -9  14   2      268.15      286.92     52.01 o 
  -8  14   2      156.38      169.26     20.76 o 
  -7  14   2      710.17      656.97     27.76 o 
  -6  14   2     1581.23     1609.96     43.47 o 
  -5  14   2      268.44      248.93     16.76 o 
  -4  14   2       79.30      102.86     11.41 o 
  -3  14   2      169.80      177.61     13.93 o 
  -2  14   2     3697.95     3692.88     67.54 o 
  -1  14   2      525.80      521.20     21.18 o 
   0  14   2        7.68        3.78      7.05 o 
   1  14   2      437.11      434.70     24.56 o 
   2  14   2      167.55      144.49     20.05 o 
   3  14   2     1533.73     1415.09     47.01 o 
   4  14   2     1327.13     1231.44     89.97 o 
   5  14   2       24.18       25.76     11.76 o 
   6  14   2       15.53       18.52      9.50 o 
   7  14   2      171.68      169.49     21.03 o 
   8  14   2       76.51       90.47     17.13 o 
   9  14   2      146.19      152.60     21.37 o 
  10  14   2     1004.77     1071.90     53.34 o 
  11  14   2      146.42      184.25     23.78 o 
  12  14   2        3.26       12.58     12.53 o 
  13  14   2       66.84       86.48     18.90 o 
  14  14   2      986.11     1131.98     59.45 o 
 -13  15   2        1.93       -4.34     12.13 o 
 -12  15   2        6.35       16.77     17.03 o 
 -11  15   2      684.01      727.94     65.11 o 
 -10  15   2      183.11      187.45     23.98 o 
  -9  15   2       85.73       84.52     17.60 o 
  -8  15   2       26.60        6.13      9.60 o 
  -7  15   2       42.69       38.27      9.23 o 
  -6  15   2      173.24      161.64     17.11 o 
  -5  15   2      892.46      822.59     36.45 o 
  -4  15   2      214.17      208.72     17.77 o 
  -3  15   2       32.09       23.25      6.81 o 
  -2  15   2     1219.10     1190.12     37.51 o 
  -1  15   2        9.34        5.45      7.87 o 
   0  15   2       44.66       34.21      7.23 o 
   1  15   2     2143.01     2263.13     59.86 o 
   2  15   2      174.77      185.93     22.44 o 
   3  15   2      882.53      895.68     48.39 o 
   4  15   2      162.22      168.48     17.84 o 
   5  15   2     4640.54     4706.97    211.82 o 
   6  15   2      284.16      241.07     25.74 o 
   7  15   2     3206.98     3213.61     94.30 o 
   8  15   2     1857.52     1893.13     71.93 o 
   9  15   2     2982.35     3198.03     97.14 o 
  10  15   2       25.51       25.05     16.86 o 
  11  15   2     1398.58     1389.30     64.10 o 
  12  15   2       81.79       91.63     20.56 o 
  13  15   2     3000.40     3089.26    101.73 o 
 -12  16   2      109.64       96.81     17.69 o 
 -11  16   2      316.40      330.55     31.73 o 
 -10  16   2      146.27      132.40     20.65 o 
  -9  16   2      104.24       79.61     22.06 o 
  -8  16   2      690.03      660.26     41.79 o 
  -7  16   2       12.02       18.07      7.78 o 
  -6  16   2     2106.50     2112.26     53.97 o 
  -5  16   2      368.35      428.81     23.66 o 
  -4  16   2      832.95      893.07     33.82 o 
  -3  16   2      416.42      367.15     22.07 o 
  -2  16   2     7528.20     7569.59    118.64 o 
  -1  16   2      265.29      238.88     21.32 o 
   0  16   2      690.94      698.18     26.83 o 
   1  16   2        3.41        3.94     13.07 o 
   2  16   2     7587.66     7670.42    130.22 o 
   3  16   2       28.16       54.97     15.77 o 
   4  16   2      584.29      605.79     33.52 o 
   5  16   2      935.31      975.20     50.71 o 
   6  16   2     4170.46     4133.45    112.16 o 
   7  16   2        0.38       -4.12     10.64 o 
   8  16   2      195.40      217.14     25.58 o 
   9  16   2      357.63      390.18     33.61 o 
  10  16   2     1511.78     1602.60     69.49 o 
  11  16   2      265.49      336.90     33.45 o 
  12  16   2      610.52      532.36     56.56 o 
 -10  17   2      103.46       90.77     23.99 o 
  -9  17   2      458.97      501.21     38.87 o 
  -8  17   2      324.68      317.47     36.99 o 
  -7  17   2     5267.52     5319.42    167.68 o 
  -6  17   2      235.94      224.34     18.84 o 
  -5  17   2      337.87      332.04     21.81 o 
  -4  17   2       81.41       80.44     11.51 o 
  -3  17   2     2049.78     2138.11     55.31 o 
  -2  17   2       12.14       14.45      8.17 o 
  -1  17   2     1985.76     2030.54     53.88 o 
   0  17   2      330.24      316.68     21.47 o 
   1  17   2      756.36      881.17     31.44 o 
   2  17   2      243.33      232.09     17.96 o 
   3  17   2       84.29       91.56     19.04 o 
   4  17   2      122.18      118.46     35.36 o 
   5  17   2      143.69      193.84     20.93 o 
   6  17   2      488.71      486.22     38.02 o 
   7  17   2      476.41      463.91     37.64 o 
   8  17   2      259.66      260.78     58.75 o 
   9  17   2      756.61      739.23     47.73 o 
  10  17   2        0.38      -19.27     14.38 o 
  -9  18   2       96.27      126.18     34.88 o 
  -8  18   2        7.07       -4.34     17.57 o 
  -7  18   2        8.62        6.80      8.32 o 
  -6  18   2     1725.75     1702.86     59.41 o 
  -5  18   2       71.90       80.86     12.42 o 
  -4  18   2        4.83       10.97      8.08 o 
  -3  18   2      340.98      337.11     22.58 o 
  -2  18   2      883.08      860.41     35.65 o 
  -1  18   2       39.07       38.39      9.04 o 
   0  18   2      453.24      455.24     26.11 o 
   1  18   2      109.68       71.36      9.83 o 
   2  18   2      175.91      170.72     14.89 o 
   3  18   2      755.26      788.91     39.93 o 
   4  18   2      278.66      352.76     34.86 o 
   5  18   2       20.98       17.43     11.64 o 
   6  18   2      179.94      191.55     21.82 o 
   7  18   2       34.13        8.18     12.42 o 
   8  18   2       19.67       27.40     29.28 o 
   9  18   2      754.62      756.96     69.83 o 
  -6  19   2      684.35      679.68     66.08 o 
  -5  19   2      113.46      126.62     22.32 o 
  -4  19   2       62.18       61.87     16.40 o 
  -3  19   2      230.91      225.45     23.78 o 
  -2  19   2       60.89       53.69     14.70 o 
  -1  19   2      211.97      213.03     22.88 o 
   0  19   2     1044.85      983.14     48.20 o 
   1  19   2       30.23       43.81     12.71 o 
   2  19   2       23.48       29.02     10.55 o 
   3  19   2     1055.50     1043.53     43.46 o 
   4  19   2       10.11       31.70     14.64 o 
   5  19   2      914.05      902.25     57.70 o 
   6  19   2      689.53      626.75     63.63 o 
  -3  20   2      524.16      534.32     44.09 o 
  -2  20   2     1696.16     1585.50     75.68 o 
  -1  20   2      120.37       81.47     18.73 o 
   0  20   2      125.21      119.86     27.22 o 
   1  20   2      576.04      546.71     46.04 o 
   2  20   2     2316.21     2400.20     97.99 o 
   3  20   2      152.08      176.02     27.21 o 
   0   1   3     3025.15     3127.02     33.17 o 
   1   1   3     1109.89     1107.12     12.72 o 
  -1   2   3     1225.49     1134.52     15.39 o 
   0   2   3       80.06      102.22      4.00 o 
   1   2   3     9124.16     9105.02     73.65 o 
   2   2   3     1876.71     1778.38     19.02 o 
  -2   3   3    32696.53    32445.16    267.54 o 
  -1   3   3     1642.84     1575.37     20.09 o 
   0   3   3     1148.70     1161.76     17.49 o 
   1   3   3     1141.84     1203.63     19.43 o 
   2   3   3    24875.74    24813.22    205.24 o 
   3   3   3      673.84      712.35     12.63 o 
  -3   4   3     8713.68     8717.42     88.41 o 
  -2   4   3      258.27      264.04      6.58 o 
  -1   4   3     1629.62     1770.77     28.42 o 
   0   4   3       17.02       33.91      4.95 o 
   1   4   3     2731.25     2578.53     33.79 o 
   2   4   3      144.77      116.21      5.39 o 
   3   4   3     2188.72     2377.66     28.41 o 
   4   4   3      168.06      206.47      8.08 o 
  -4   5   3      325.23      371.71     17.00 o 
  -3   5   3      857.46      928.97     16.15 o 
  -2   5   3    23999.44    24358.02    213.25 o 
  -1   5   3     2557.80     2624.55     38.03 o 
   0   5   3       32.17       36.89      3.32 o 
   1   5   3     1198.71     1159.50     27.91 o 
   2   5   3    19542.47    19106.85    174.37 o 
   3   5   3     3028.00     3142.31     32.97 o 
   4   5   3     6898.96     6539.22    103.00 o 
   5   5   3     3030.23     3247.22     64.27 o 
  -5   6   3    22171.54    21745.70    282.37 o 
  -4   6   3      151.09      136.38      8.30 o 
  -3   6   3     9764.48    10359.07     91.71 o 
  -2   6   3     3144.02     3064.51     50.54 o 
  -1   6   3    39656.37    38809.69    330.20 o 
   0   6   3        1.83        5.02      2.80 o 
   1   6   3     3674.91     3730.88     59.17 o 
   2   6   3      722.99      674.84     18.94 o 
   3   6   3    24506.09    24158.88    188.12 o 
   4   6   3      230.15      192.54     14.02 o 
   5   6   3      243.58      284.86     12.35 o 
   6   6   3     1482.28     1487.43     42.93 o 
  -6   7   3    28495.34    28927.53    490.18 o 
  -5   7   3      751.80      751.17     28.60 o 
  -4   7   3    23489.73    23979.50    261.89 o 
  -3   7   3        8.30        9.54      4.05 o 
  -2   7   3    30463.48    30901.17    312.66 o 
  -1   7   3     1263.43     1279.45     25.84 o 
   0   7   3     1649.67     1606.68     59.34 o 
   1   7   3       21.00       27.04      7.26 o 
   2   7   3     3272.21     3735.74     50.60 o 
   3   7   3      861.22      854.31     19.97 o 
   4   7   3     2820.94     2856.38     41.27 o 
   5   7   3        7.18        6.95      2.95 o 
   6   7   3     8766.36     9199.03    197.51 o 
   7   7   3      420.18      404.01     25.23 o 
  -7   8   3      712.90      720.13     43.44 o 
  -6   8   3      423.87      444.84     24.05 o 
  -5   8   3     6976.57     6718.95     91.58 o 
  -4   8   3      711.93      763.02     21.40 o 
  -3   8   3       61.15       94.75      7.64 o 
  -2   8   3      374.96      421.03     20.99 o 
  -1   8   3     1690.42     1806.11     33.61 o 
   0   8   3      148.86      168.06     10.67 o 
   1   8   3       59.20       86.46     11.50 o 
   2   8   3       79.78       98.24     11.17 o 
   3   8   3     1255.12     1263.99     25.95 o 
   4   8   3        2.37        7.81      3.94 o 
   5   8   3     1217.36     1276.26     33.14 o 
   6   8   3       74.23      108.91     13.36 o 
   7   8   3     1242.60     1275.14     44.44 o 
   8   8   3      274.04      239.27     19.41 o 
  -8   9   3        1.40        2.78      7.25 o 
  -7   9   3       54.21       81.44     12.10 o 
  -6   9   3     1658.08     1697.46    169.84 o 
  -5   9   3      430.36      489.25     18.42 o 
  -4   9   3     5858.03     5981.96     77.14 o 
  -3   9   3       36.82       38.32      9.73 o 
  -2   9   3      510.16      526.95     16.12 o 
  -1   9   3      459.42      419.79     16.29 o 
   0   9   3    14270.56    14008.62    164.03 o 
   1   9   3       11.59      145.49    100.59 o 
   2   9   3     1628.17     1588.53     40.94 o 
   3   9   3      862.80      853.62     21.61 o 
   4   9   3     3335.09     3338.97     87.44 o 
   5   9   3        2.41       -2.82      4.38 o 
   6   9   3     1028.38     1048.18     54.71 o 
   7   9   3      186.41      170.21     13.15 o 
   8   9   3     6180.21     6215.66    213.99 o 
   9   9   3      301.74      322.23     24.59 o 
  -9  10   3    11568.44    11847.04    593.15 o 
  -8  10   3       90.38      113.75     15.61 o 
  -7  10   3      179.82      149.47     34.58 o 
  -6  10   3      141.73      180.92     20.38 o 
  -5  10   3    11211.61    11239.75    188.63 o 
  -4  10   3     1968.58     2021.28     40.61 o 
  -3  10   3     1855.20     1882.92     38.50 o 
  -2  10   3      704.20      691.02     22.43 o 
  -1  10   3    16720.16    15907.58    186.23 o 
   0  10   3     1239.66     1210.91     33.66 o 
   1  10   3     1043.92     1040.83     42.09 o 
   2  10   3      171.82      153.60     10.55 o 
   3  10   3     4063.41     4188.86    109.13 o 
   4  10   3     1200.45     1300.35     46.43 o 
   5  10   3        5.33        5.99      4.74 o 
   6  10   3      960.15     1005.57     30.92 o 
   7  10   3    19219.82    19110.52    270.34 o 
   8  10   3      572.51      568.52     24.27 o 
   9  10   3      134.46      123.00     15.94 o 
  10  10   3      156.81      182.49     44.34 o 
 -10  11   3     6736.58     7051.46    143.02 o 
  -9  11   3      721.34      776.57     39.68 o 
  -8  11   3     1676.14     1742.45     59.05 o 
  -7  11   3       26.69       21.29     23.09 o 
  -6  11   3     2195.29     2323.08     52.66 o 
  -5  11   3      776.23      742.94     38.28 o 
  -4  11   3     7676.55     7841.24    126.08 o 
  -3  11   3      112.21       98.59      9.07 o 
  -2  11   3     5152.75     5058.29     65.33 o 
  -1  11   3      934.42      972.04     27.91 o 
   0  11   3     2555.60     2621.75     55.04 o 
   1  11   3        0.06       -1.06      5.60 o 
   2  11   3     4033.72     3932.50     64.43 o 
   3  11   3      200.29      191.36     20.16 o 
   4  11   3     8377.96     8616.31    187.13 o 
   5  11   3       84.29       84.86     13.95 o 
   6  11   3     2108.60     2200.05     65.99 o 
   7  11   3      426.70      479.73     30.64 o 
   8  11   3     9349.37     9312.44    175.19 o 
   9  11   3      226.57      248.83     23.37 o 
  10  11   3        2.62        9.48     15.18 o 
  11  11   3      120.83      106.26     16.62 o 
 -11  12   3        4.44        3.31      8.68 o 
 -10  12   3      230.63      275.49     25.69 o 
  -9  12   3     2414.45     2489.69     76.13 o 
  -8  12   3      171.57      188.59     20.10 o 
  -7  12   3      939.53     1020.73     44.82 o 
  -6  12   3       85.43       70.09     10.18 o 
  -5  12   3     5279.70     5338.74     89.35 o 
  -4  12   3      445.02      405.71     19.10 o 
  -3  12   3     1001.22     1034.53     30.57 o 
  -2  12   3       15.57       12.26      4.93 o 
  -1  12   3     8917.73     8989.67    111.76 o 
   0  12   3      662.18      801.46     26.90 o 
   1  12   3       28.30        9.83      6.15 o 
   2  12   3      139.83      152.96     18.54 o 
   3  12   3     1152.45     1155.38     49.55 o 
   4  12   3      208.53      190.96     19.10 o 
   5  12   3      814.54      901.17     42.22 o 
   6  12   3      170.53      184.61     19.81 o 
   7  12   3        7.41       -5.51      9.21 o 
   8  12   3        4.61       34.04     12.96 o 
   9  12   3      979.29     1019.80     47.88 o 
  10  12   3       25.68       21.00     11.17 o 
  11  12   3     4505.62     5014.77    120.43 o 
  12  12   3      141.07      176.32     22.78 o 
 -12  13   3     2148.71     2217.13     79.00 o 
 -11  13   3       10.52       43.00     14.15 o 
 -10  13   3     4530.25     4693.94    130.12 o 
  -9  13   3      560.55      567.56     36.00 o 
  -8  13   3       95.45       87.46     15.79 o 
  -7  13   3        6.80       16.73      7.33 o 
  -6  13   3      147.92      142.78     12.65 o 
  -5  13   3       82.07       76.98     11.14 o 
  -4  13   3        3.97        8.20      7.06 o 
  -3  13   3       79.30       75.74     10.71 o 
  -2  13   3      541.39      526.19     22.38 o 
  -1  13   3        3.89        5.24      5.09 o 
   0  13   3     4868.95     4743.49     75.72 o 
   1  13   3      402.45      395.93     22.33 o 
   2  13   3     3802.23     3868.82    100.09 o 
   3  13   3      135.92      174.16     31.42 o 
   4  13   3     5029.84     4981.30     94.26 o 
   5  13   3      630.11      583.52     35.43 o 
   6  13   3     1165.39     1176.75     51.19 o 
   7  13   3      333.97      374.64     29.49 o 
   8  13   3    11896.11    12027.20    543.40 o 
   9  13   3      901.50      952.42     47.88 o 
  10  13   3     1799.84     1774.89     67.41 o 
  11  13   3     1230.77     1295.47     58.67 o 
  12  13   3     3632.28     3669.86    104.33 o 
  13  13   3      396.59      376.43     33.66 o 
 -13  14   3        4.34        1.64     24.29 o 
 -12  14   3        1.90       -5.61     10.02 o 
 -11  14   3      938.09      923.08     49.83 o 
 -10  14   3       80.76       87.98     17.24 o 
  -9  14   3     1203.35     1274.18     55.68 o 
  -8  14   3      285.26      267.81     24.59 o 
  -7  14   3        5.93        4.92     13.90 o 
  -6  14   3       20.35       22.83     10.91 o 
  -5  14   3     3455.87     3452.35     74.01 o 
  -4  14   3     2718.84     2662.10     56.03 o 
  -3  14   3      391.44      377.80     20.05 o 
  -2  14   3      283.76      357.29     19.62 o 
  -1  14   3    11378.19    11205.85    144.88 o 
   0  14   3     2294.94     2119.40     49.02 o 
   1  14   3      587.78      551.53     27.49 o 
   2  14   3      410.90      397.05     23.52 o 
   3  14   3     8043.82     7996.33    247.66 o 
   4  14   3     1288.77     1267.44     96.39 o 
   5  14   3     2183.92     2293.20     74.09 o 
   6  14   3     1035.16     1017.85     49.12 o 
   7  14   3     3933.14     3902.48    138.60 o 
   8  14   3      189.69      206.26     23.74 o 
   9  14   3     3091.92     3251.38     95.41 o 
  10  14   3      156.04      139.99     21.02 o 
  11  14   3     2871.47     2818.72     91.30 o 
  12  14   3       38.76       29.48     20.32 o 
  13  14   3      210.53      201.54     24.97 o 
 -12  15   3     1461.58     1436.54     98.47 o 
 -11  15   3        3.83        8.69     15.91 o 
 -10  15   3     1917.12     1982.84    113.19 o 
  -9  15   3     1042.16     1102.11     56.24 o 
  -8  15   3     2232.59     2316.00     77.72 o 
  -7  15   3       26.39       25.11     12.16 o 
  -6  15   3     3999.55     3976.05     86.95 o 
  -5  15   3      565.54      527.90     25.26 o 
  -4  15   3     7049.99     7122.41    115.46 o 
  -3  15   3       54.23       62.73     11.34 o 
  -2  15   3      458.87      449.18     22.74 o 
  -1  15   3      545.41      531.95     22.41 o 
   0  15   3    11043.13    11217.73    126.87 o 
   1  15   3       11.70        9.47      9.99 o 
   2  15   3      621.09      577.82     29.41 o 
   3  15   3        7.35       57.83     19.48 o 
   4  15   3     1451.17     1493.71     64.69 o 
   5  15   3       40.64       35.88     10.83 o 
   6  15   3      192.00      269.28     26.64 o 
   7  15   3       66.04       38.91     12.05 o 
   8  15   3     1666.44     1721.64     68.81 o 
   9  15   3       80.06       90.16     16.30 o 
  10  15   3       64.06       51.07     18.53 o 
  11  15   3        7.37        7.31     11.54 o 
  12  15   3      574.62      567.76     42.05 o 
 -11  16   3       79.01       84.18     25.37 o 
 -10  16   3      166.02      249.90     43.97 o 
  -9  16   3     6924.31     7046.42    233.60 o 
  -8  16   3       60.91       64.96     22.56 o 
  -7  16   3      330.04      312.55     44.86 o 
  -6  16   3       20.39       43.92     16.73 o 
  -5  16   3     2705.42     2715.14    216.12 o 
  -4  16   3       71.86       62.22     12.59 o 
  -3  16   3     3631.94     3705.65     95.20 o 
  -2  16   3       49.99       61.37     13.93 o 
  -1  16   3     1015.12     1159.45     47.01 o 
   0  16   3      225.99      236.55     20.37 o 
   1  16   3        0.70        9.09      9.65 o 
   2  16   3        1.23      -16.64     12.75 o 
   3  16   3      535.35      480.38     37.59 o 
   4  16   3        3.58      -19.37     13.87 o 
   5  16   3        3.96        4.76     27.40 o 
   6  16   3       16.25        4.37     10.34 o 
   7  16   3      196.33      175.94     38.35 o 
   8  16   3       16.90        9.06     11.25 o 
   9  16   3      359.31      387.80     43.24 o 
  10  16   3       54.38       64.25     17.70 o 
  11  16   3      597.95      544.79     54.96 o 
  -9  17   3      165.63      250.76     43.69 o 
  -8  17   3       62.61       71.19     25.37 o 
  -7  17   3        8.31       -3.86     18.87 o 
  -6  17   3     1647.32     1604.43     73.54 o 
  -5  17   3        3.10       -4.06     12.10 o 
  -4  17   3      127.84      103.62     21.07 o 
  -3  17   3        6.14        2.61      9.57 o 
  -2  17   3      556.98      497.36     32.42 o 
  -1  17   3       93.91       77.47     14.58 o 
   0  17   3     2462.96     2346.78     62.77 o 
   1  17   3       10.49       -2.57      7.98 o 
   2  17   3       63.80       53.75     11.63 o 
   3  17   3      126.37      144.20     22.85 o 
   4  17   3     2258.18     2345.03     88.15 o 
   5  17   3       23.07        8.18     32.24 o 
   6  17   3        6.95       15.24     12.05 o 
   7  17   3       96.14      102.88     23.21 o 
   8  17   3      851.15      933.41     53.32 o 
   9  17   3      143.29      116.66     20.88 o 
  10  17   3        1.53        4.92     16.58 o 
  -7  18   3      417.71      405.25     53.82 o 
  -6  18   3       20.75        7.26     13.35 o 
  -5  18   3     3404.45     3451.88    193.21 o 
  -4  18   3      299.12      305.50     32.64 o 
  -3  18   3     1478.84     1438.57     70.80 o 
  -2  18   3       96.02       62.17     16.53 o 
  -1  18   3      902.77      848.08     52.71 o 
   0  18   3      361.86      329.64     35.37 o 
   1  18   3     3218.90     3264.34     75.77 o 
   2  18   3       31.23       24.31     11.52 o 
   3  18   3     1745.90     1845.28     79.10 o 
   4  18   3      130.07      115.60     51.63 o 
   5  18   3      258.74      246.98     30.24 o 
   6  18   3       36.73       22.79     13.20 o 
   7  18   3      731.94      695.41     50.93 o 
   8  18   3        2.60       31.22     20.16 o 
  -4  19   3     1477.23     1397.97     84.53 o 
  -3  19   3      363.93      304.50     35.13 o 
  -2  19   3      358.43      242.20     29.60 o 
  -1  19   3       62.20       64.28     15.11 o 
   0  19   3     1818.30     1787.01     66.12 o 
   1  19   3      133.76      118.16     15.91 o 
   2  19   3      442.26      401.20     27.28 o 
   3  19   3        0.74        2.32     11.41 o 
   4  19   3      183.66      158.69     34.35 o 
   0   0   4    23320.72    22412.56    226.69 o 
   0   1   4     1066.84     1036.72     14.60 o 
   1   1   4     4381.32     3985.08     35.99 o 
  -1   2   4     7639.39     8499.36     76.21 o 
   0   2   4      511.05      546.21     17.53 o 
   1   2   4     2084.28     1977.66     27.20 o 
   2   2   4        8.19       11.06      1.90 o 
  -2   3   4     1481.62     1535.86     18.53 o 
  -1   3   4     1675.96     1446.21     20.24 o 
   0   3   4       36.73       23.76      3.81 o 
   1   3   4     5844.32     5594.97     66.41 o 
   2   3   4       24.21       55.73      5.12 o 
   3   3   4     2674.05     2524.46     30.26 o 
  -3   4   4      627.47      525.19     19.27 o 
  -2   4   4      115.58       95.88      5.88 o 
  -1   4   4     9226.95     8939.20     82.69 o 
   0   4   4    40033.22    39845.65    336.25 o 
   1   4   4     2551.94     2352.50     38.17 o 
   2   4   4     2251.85     2060.39     24.72 o 
   3   4   4     1928.95     2041.78     27.29 o 
   4   4   4    35437.20    35506.48    301.64 o 
  -4   5   4    10215.27     9935.90    112.16 o 
  -3   5   4    26996.56    26433.61    199.28 o 
  -2   5   4       80.82       82.95      7.62 o 
  -1   5   4     6775.52     7013.24     92.76 o 
   0   5   4     1760.34     1747.38     29.03 o 
   1   5   4     7195.27     6293.33     86.95 o 
   2   5   4    10370.98    10417.15     92.99 o 
   3   5   4      273.66      289.10      9.96 o 
   4   5   4       53.27       61.29      6.35 o 
   5   5   4     5597.52     5558.15     93.23 o 
  -5   6   4       16.48        6.55      4.64 o 
  -4   6   4     1266.64     1034.30     25.66 o 
  -3   6   4      843.52      758.18     16.15 o 
  -2   6   4      679.25      720.92     16.63 o 
  -1   6   4      576.18      497.56     20.19 o 
   0   6   4     1293.90     1480.09     43.16 o 
   1   6   4     2377.66     2321.57     56.33 o 
   2   6   4        5.29        9.27      2.90 o 
   3   6   4     5984.42     5945.74     62.41 o 
   4   6   4     2755.74     2861.28     60.30 o 
   5   6   4     1596.97     1598.23     43.85 o 
   6   6   4      746.48      661.74     32.90 o 
  -6   7   4     1538.88     1543.19    100.57 o 
  -5   7   4      463.08      461.61     21.99 o 
  -4   7   4       96.81      123.06     13.67 o 
  -3   7   4     5075.86     5101.93     67.27 o 
  -2   7   4       60.77       86.86      6.25 o 
  -1   7   4      586.30      560.29     15.21 o 
   0   7   4     1566.58     1432.62     42.73 o 
   1   7   4     7618.76     7153.35     79.34 o 
   2   7   4      484.23      472.53     16.83 o 
   3   7   4      121.84      129.64      9.50 o 
   4   7   4     1400.66     1496.66     38.94 o 
   5   7   4     9970.70     9639.65    123.43 o 
   6   7   4     1711.83     1760.24     50.02 o 
   7   7   4       56.18       69.48     10.19 o 
  -7   8   4        6.08        9.53      6.76 o 
  -6   8   4     2510.84     2383.39     59.90 o 
  -5   8   4     1592.70     1628.49     34.70 o 
  -4   8   4     7742.04     7788.25     89.20 o 
  -3   8   4     3020.14     2757.10     38.57 o 
  -2   8   4     8180.99     8134.82    117.92 o 
  -1   8   4      227.72      213.86     10.20 o 
   0   8   4    10080.53     9922.90    158.01 o 
   1   8   4      302.69      300.41     28.79 o 
   2   8   4     4052.88     3833.19     56.09 o 
   3   8   4     1218.56     1181.89     26.91 o 
   4   8   4     5876.02     5597.21     86.15 o 
   5   8   4       10.30       23.80      6.31 o 
   6   8   4     5045.32     5061.89    128.99 o 
   7   8   4      346.73      384.99     23.99 o 
   8   8   4     5800.48     5863.66    113.57 o 
  -8   9   4       98.60       92.83     18.32 o 
  -7   9   4    10630.30    10829.16    254.34 o 
  -6   9   4      839.60      769.36     38.87 o 
  -5   9   4      409.71      452.15     18.35 o 
  -4   9   4       11.39       18.65      4.49 o 
  -3   9   4    20175.01    20196.12    172.96 o 
  -2   9   4       61.35       45.45      6.17 o 
  -1   9   4     1149.35     1119.88     43.91 o 
   0   9   4      196.66      200.36     11.76 o 
   1   9   4     5703.64     5679.58     86.72 o 
   2   9   4      189.72      183.66     16.08 o 
   3   9   4       50.99       38.19      7.41 o 
   4   9   4      949.24      905.01     44.48 o 
   5   9   4     6650.55     6758.22    138.71 o 
   6   9   4      106.54       93.18      9.85 o 
   7   9   4      624.98      698.59     27.11 o 
   8   9   4       33.89       26.30      8.27 o 
   9   9   4      268.04      262.62     30.87 o 
  -9  10   4      353.84      431.56     28.71 o 
  -8  10   4     2074.21     2173.83     64.45 o 
  -7  10   4      989.63      975.68     43.37 o 
  -6  10   4      451.33      459.07     26.31 o 
  -5  10   4     2143.04     2123.12     70.18 o 
  -4  10   4      211.41      215.64     12.30 o 
  -3  10   4       31.29       21.45      5.52 o 
  -2  10   4      548.28      577.37     17.64 o 
  -1  10   4      482.10      469.98     19.73 o 
   0  10   4      133.35      115.46     15.78 o 
   1  10   4      541.81      582.42     29.05 o 
   2  10   4       55.82       53.69      7.76 o 
   3  10   4     2163.55     2031.48     45.14 o 
   4  10   4      801.35      834.49     30.60 o 
   5  10   4      171.41      152.87     12.49 o 
   6  10   4      247.16      239.03     15.80 o 
   7  10   4      144.83      170.20     20.99 o 
   8  10   4      179.95      149.81     16.75 o 
   9  10   4      694.84      738.87     29.72 o 
  10  10   4      768.07      849.44     72.78 o 
 -10  11   4      120.68      120.45     16.24 o 
  -9  11   4        2.19       -0.25     10.92 o 
  -8  11   4      898.91      991.87     43.91 o 
  -7  11   4      282.09      276.88     22.37 o 
  -6  11   4       56.98       50.17      9.91 o 
  -5  11   4        0.27        0.46      4.19 o 
  -4  11   4      696.81      772.79     24.62 o 
  -3  11   4      889.31      903.96     26.46 o 
  -2  11   4      164.31      200.47     11.05 o 
  -1  11   4        7.88        5.81      4.79 o 
   0  11   4       67.57       59.65      7.53 o 
   1  11   4     2120.56     2089.84     39.23 o 
   2  11   4      242.03      238.83     15.03 o 
   3  11   4       60.71       73.02     14.87 o 
   4  11   4     1391.84     1373.32     54.22 o 
   5  11   4     4186.18     4139.76     77.71 o 
   6  11   4      305.06      327.48     19.14 o 
   7  11   4      714.79      704.38     37.08 o 
   8  11   4     1206.68     1264.94     51.05 o 
   9  11   4     8532.15     8616.65    274.19 o 
  10  11   4      492.72      481.13     32.39 o 
  11  11   4      319.58      323.12     27.12 o 
 -11  12   4     2549.02     2256.20    116.00 o 
 -10  12   4      572.52      508.22     53.82 o 
  -9  12   4      297.51      317.26     25.88 o 
  -8  12   4      792.97      836.77     40.93 o 
  -7  12   4      173.25      159.67     18.00 o 
  -6  12   4     1113.59     1105.38     44.72 o 
  -5  12   4      124.84      116.47     12.23 o 
  -4  12   4      138.45      141.73     11.36 o 
  -3  12   4        4.92        7.22      5.40 o 
  -2  12   4     7005.85     6860.52     98.01 o 
  -1  12   4     3237.26     2885.78     60.24 o 
   0  12   4     2766.89     2723.91     78.61 o 
   1  12   4     1859.63     1771.67     45.52 o 
   2  12   4     6433.74     6127.58     97.92 o 
   3  12   4     2021.98     1901.42     66.06 o 
   4  12   4     1664.01     1706.83     63.42 o 
   5  12   4      304.39      356.68     29.57 o 
   6  12   4    10811.92    10953.04    533.72 o 
   7  12   4        5.27       28.42     11.80 o 
   8  12   4     1168.13     1179.73     50.90 o 
   9  12   4     1421.63     1461.64     58.30 o 
  10  12   4     6620.61     6604.96    141.37 o 
  11  12   4      426.31      452.94     33.34 o 
  12  12   4      377.43      333.30     44.10 o 
 -12  13   4       10.26       19.98     18.70 o 
 -11  13   4     3906.03     4016.46    164.51 o 
 -10  13   4        8.82       38.57     18.26 o 
  -9  13   4      294.50      277.76     39.99 o 
  -8  13   4       37.19       23.37     16.99 o 
  -7  13   4     6336.81     6423.57    204.54 o 
  -6  13   4     2399.15     2304.51    111.86 o 
  -5  13   4      537.42      562.90     38.77 o 
  -4  13   4       45.39       45.37     13.84 o 
  -3  13   4    12819.74    12840.45    277.29 o 
  -2  13   4       14.50       27.24     10.21 o 
  -1  13   4      161.96      140.58     15.43 o 
   0  13   4     3262.75     3270.11     75.14 o 
   1  13   4    10965.57    10819.10    358.28 o 
   2  13   4       40.01       59.34     14.19 o 
   3  13   4      126.36       98.74     20.52 o 
   4  13   4      270.89      302.07     83.67 o 
   5  13   4     3863.80     3995.58    237.40 o 
   6  13   4      479.85      509.24     28.18 o 
   7  13   4      154.87      147.96     19.54 o 
   8  13   4       46.63       54.01     13.18 o 
   9  13   4      173.85      171.37     21.59 o 
  10  13   4      523.14      608.93     39.62 o 
  11  13   4       54.48       45.14     17.11 o 
  12  13   4        5.06        4.43     14.43 o 
  13  13   4      464.55      428.83     52.95 o 
 -12  14   4     1765.50     1682.95    107.18 o 
 -11  14   4        4.84       26.59     17.44 o 
 -10  14   4     2015.71     2086.22    115.18 o 
  -9  14   4      371.47      454.92     52.77 o 
  -8  14   4     3260.69     3455.10    146.89 o 
  -7  14   4       50.52       34.19     18.66 o 
  -6  14   4      993.96     1010.62     75.11 o 
  -5  14   4       41.48       39.37     13.07 o 
  -4  14   4      454.74      428.74     35.18 o 
  -3  14   4     1220.90     1209.84     63.55 o 
  -2  14   4     3110.21     3070.53    121.06 o 
  -1  14   4        3.56       -6.73      6.72 o 
   0  14   4      555.94      516.76     29.26 o 
   1  14   4        1.85        3.88      8.88 o 
   2  14   4       23.89       22.79     11.04 o 
   3  14   4      391.23      385.47     31.96 o 
   4  14   4      521.96      511.48     36.65 o 
   5  14   4     1325.45     1335.56     60.35 o 
   6  14   4       77.49       91.71     17.80 o 
   7  14   4      274.14      241.88     30.03 o 
   8  14   4       76.60       95.44     19.67 o 
   9  14   4      595.98      588.13     59.96 o 
  10  14   4     3034.14     2959.22     92.70 o 
  11  14   4     1827.10     1798.32     71.75 o 
  12  14   4        1.44       20.91     19.88 o 
 -11  15   4     1266.12     1288.11     94.22 o 
 -10  15   4       34.55       37.99     22.95 o 
  -9  15   4      164.10      185.74     36.56 o 
  -8  15   4      112.94       81.27     26.16 o 
  -7  15   4        0.27        2.39     13.90 o 
  -6  15   4       93.90       65.61     18.23 o 
  -5  15   4        0.45      -11.96     13.17 o 
  -4  15   4      174.97      186.98     25.03 o 
  -3  15   4     1290.79     1285.82    123.71 o 
  -2  15   4        1.04        3.17     15.25 o 
  -1  15   4       11.16        0.17      7.67 o 
   0  15   4       82.04      120.98     16.43 o 
   1  15   4     3519.58     3560.85     84.67 o 
   2  15   4     3164.85     3135.02     95.82 o 
   3  15   4     1121.78     1082.28     55.27 o 
   4  15   4      630.73      728.20     45.45 o 
   5  15   4     4795.41     4787.06    211.99 o 
   6  15   4      856.22      864.18     50.77 o 
   7  15   4      957.71      942.27     42.18 o 
   8  15   4     1458.74     1401.70     69.61 o 
   9  15   4     2464.29     2446.33     85.03 o 
  10  15   4      569.82      568.39     40.73 o 
  11  15   4      457.36      506.06     58.29 o 
  -9  16   4      180.84      151.72     32.52 o 
  -8  16   4      614.52      639.02     65.44 o 
  -7  16   4      835.85      857.37     73.49 o 
  -6  16   4     1560.43     1481.60     70.68 o 
  -5  16   4       30.10       40.66     17.74 o 
  -4  16   4      520.81      574.12     43.03 o 
  -3  16   4      134.47      117.80     21.51 o 
  -2  16   4     5951.40     5751.02    310.37 o 
  -1  16   4      744.67      691.81     31.31 o 
   0  16   4      583.14      611.05     29.72 o 
   1  16   4     1352.14     1512.98     54.73 o 
   2  16   4     4834.22     4836.09    104.68 o 
   3  16   4     1515.15     1377.50     64.58 o 
   4  16   4      128.32      143.33     22.75 o 
   5  16   4       17.36       24.15     36.64 o 
   6  16   4     2712.92     2689.84     95.21 o 
   7  16   4      832.79      810.49    134.72 o 
   8  16   4       43.02       42.82     13.13 o 
   9  16   4      129.05      140.85     47.00 o 
  10  16   4     2262.66     2178.22    112.56 o 
  -8  17   4      103.17      106.39     31.77 o 
  -7  17   4     3713.19     3901.97    169.99 o 
  -6  17   4      753.31      739.89     51.59 o 
  -5  17   4      653.37      616.81     46.48 o 
  -4  17   4        3.43       14.03     15.60 o 
  -3  17   4     1820.76     1769.90    111.89 o 
  -2  17   4     1463.64     1372.00     89.48 o 
  -1  17   4     1685.49     1750.77     94.34 o 
   0  17   4      150.64      121.62     14.17 o 
   1  17   4     1802.58     1753.19     61.15 o 
   2  17   4      350.97      287.96     33.64 o 
   3  17   4       58.30       65.39     17.56 o 
   4  17   4       17.86        5.40     12.23 o 
   5  17   4      279.90      295.47     32.88 o 
   6  17   4       59.86       55.64     14.94 o 
   7  17   4      119.48      146.34     23.39 o 
   8  17   4      107.33       89.64     42.35 o 
   9  17   4      118.36       92.79     25.18 o 
  -5  18   4        2.85       11.64     13.34 o 
  -4  18   4      100.92       82.07     20.46 o 
  -3  18   4       32.97       50.66     21.66 o 
  -2  18   4      779.84      657.36     48.49 o 
  -1  18   4        2.08        2.00     12.20 o 
   0  18   4       54.04       49.31     14.07 o 
   1  18   4      140.69      112.54     14.68 o 
   2  18   4        1.44      -17.76     11.84 o 
   3  18   4      372.26      397.24     30.75 o 
   4  18   4        9.18       37.12     16.50 o 
   5  18   4       74.00       60.95     18.74 o 
   1  19   4      262.63      238.67     41.14 o 
   2  19   4      387.39      422.41     54.54 o 
   0   1   5     1090.97     1160.15     16.44 o 
   1   1   5     1109.14     1189.13     16.75 o 
  -1   2   5    21279.66    20800.28    170.74 o 
   0   2   5     3873.25     4021.42     40.71 o 
   1   2   5      340.30      217.97      6.73 o 
   2   2   5     4232.08     4561.29     37.54 o 
  -2   3   5    26156.61    26274.16    194.35 o 
  -1   3   5       54.04       44.91      3.70 o 
   0   3   5     3351.06     3411.92     44.61 o 
   1   3   5       17.57        9.27      5.75 o 
   2   3   5     1970.97     1761.19     27.52 o 
   3   3   5     4219.28     3992.83     38.10 o 
  -3   4   5        2.60        7.63      2.33 o 
  -2   4   5        3.41       16.40      8.03 o 
  -1   4   5     2907.45     3120.59     43.59 o 
   0   4   5     5369.54     5616.63     70.07 o 
   1   4   5        6.53        0.81      3.49 o 
   2   4   5      328.15      418.64     17.62 o 
   3   4   5     4018.50     3899.69     42.30 o 
   4   4   5       44.54       39.36      3.71 o 
  -4   5   5      350.53      334.78     13.32 o 
  -3   5   5      447.68      531.64     19.43 o 
  -2   5   5      136.24       99.91     10.34 o 
  -1   5   5     3306.61     3251.61     46.15 o 
   0   5   5     1483.63     1420.60     27.32 o 
   1   5   5     1583.72     1378.31     30.59 o 
   2   5   5    10827.69    10716.35    140.84 o 
   3   5   5      467.64      402.13     24.06 o 
   4   5   5     1953.59     1921.83     42.10 o 
   5   5   5     3213.89     3475.50     77.57 o 
  -5   6   5     7960.88     7687.36    133.68 o 
  -4   6   5     1937.15     1897.00     53.31 o 
  -3   6   5     1809.66     1746.42     27.88 o 
  -2   6   5     8512.43     8367.65    105.19 o 
  -1   6   5     3307.91     3023.43     45.83 o 
   0   6   5     2826.68     2955.30     43.56 o 
   1   6   5     1990.13     1846.30     36.84 o 
   2   6   5     1405.54     1438.46     32.30 o 
   3   6   5    15171.55    15129.71    149.45 o 
   4   6   5     5466.82     5197.19     98.48 o 
   5   6   5     2376.17     2316.32     51.95 o 
   6   6   5     1438.79     1469.05     49.66 o 
  -6   7   5     5490.94     5340.55    143.69 o 
  -5   7   5     8770.83     9211.57    140.23 o 
  -4   7   5      322.33      294.60     32.31 o 
  -3   7   5      183.15      185.92     10.22 o 
  -2   7   5     9902.44     9941.79    130.68 o 
  -1   7   5     3449.83     3632.00     65.99 o 
   0   7   5     2783.64     2698.14     42.31 o 
   1   7   5        0.87        0.26      2.94 o 
   2   7   5     4307.99     4135.90     61.59 o 
   3   7   5      614.48      667.78     21.91 o 
   4   7   5     1102.75     1105.67     34.78 o 
   5   7   5      105.39      112.57     11.48 o 
   6   7   5     1176.02     1122.05     36.65 o 
   7   7   5      340.72      328.49     29.15 o 
  -7   8   5     1674.21     1644.79    103.67 o 
  -6   8   5      506.23      517.61     25.07 o 
  -5   8   5     2534.46     2581.60     76.90 o 
  -4   8   5       86.27       75.14     12.41 o 
  -3   8   5      369.11      373.67     11.43 o 
  -2   8   5       58.03       52.16      6.07 o 
  -1   8   5     7520.29     7432.64    219.76 o 
   0   8   5     2487.27     2539.22     55.38 o 
   1   8   5       11.83       16.50      6.05 o 
   2   8   5      588.99      590.61     16.94 o 
   3   8   5     1246.49     1297.07     31.71 o 
   4   8   5     1107.14     1191.44     37.01 o 
   5   8   5       45.07       59.88      9.58 o 
   6   8   5        0.35        0.30      6.67 o 
   7   8   5     2477.38     2531.40     78.45 o 
   8   8   5      841.49      789.67     35.47 o 
  -8   9   5      746.93      831.64     61.85 o 
  -7   9   5     3164.53     3163.72    124.82 o 
  -6   9   5       78.35       74.93     21.01 o 
  -5   9   5       64.56       94.25     22.04 o 
  -4   9   5      518.95      547.09     46.24 o 
  -3   9   5      860.37      913.86     25.54 o 
  -2   9   5     2077.78     2022.67     50.28 o 
  -1   9   5     6138.66     6150.44    129.98 o 
   0   9   5       49.15       38.75      8.64 o 
   1   9   5      292.52      278.23     17.63 o 
   2   9   5     8166.38     8034.98    114.40 o 
   3   9   5       23.24       38.16      7.70 o 
   4   9   5     4037.98     4186.42     96.20 o 
   5   9   5      411.95      425.78     22.82 o 
   6   9   5     7127.19     6949.03    110.65 o 
   7   9   5     1951.37     2036.17     50.13 o 
   8   9   5     1400.28     1518.99     64.95 o 
   9   9   5     1371.47     1288.06     78.59 o 
  -9  10   5      879.14      951.51     69.99 o 
  -8  10   5      542.89      583.92     53.22 o 
  -7  10   5      738.35      748.62     58.67 o 
  -6  10   5      339.11      385.74     42.37 o 
  -5  10   5     5289.72     5055.63    165.17 o 
  -4  10   5      480.35      483.04     57.31 o 
  -3  10   5     1641.98     1620.76     46.30 o 
  -2  10   5       24.42       23.18      6.39 o 
  -1  10   5     1468.22     1473.55     43.68 o 
   0  10   5      803.04      792.19     34.20 o 
   1  10   5       35.43       37.00      6.96 o 
   2  10   5      966.78      889.11     36.95 o 
   3  10   5     7023.80     7039.50    105.44 o 
   4  10   5        6.62        2.75      5.93 o 
   5  10   5      590.76      635.65     28.33 o 
   6  10   5      687.58      695.34     30.24 o 
   7  10   5      842.87      900.50     35.15 o 
   8  10   5     2176.22     2367.28     85.84 o 
   9  10   5     1489.23     1547.36     58.80 o 
  10  10   5     2129.36     2140.56    107.87 o 
 -10  11   5      237.48      224.81     34.38 o 
  -9  11   5     1717.04     1674.58     95.89 o 
  -8  11   5     2246.31     2251.29    109.99 o 
  -7  11   5      270.47      266.72     36.91 o 
  -6  11   5     2275.36     2191.36    105.01 o 
  -5  11   5      636.86      688.90     56.93 o 
  -4  11   5     2026.03     1934.12     70.63 o 
  -3  11   5       12.31       11.16     10.89 o 
  -2  11   5     1339.18     1435.33     45.45 o 
  -1  11   5     2555.71     2546.29     71.54 o 
   0  11   5     3569.12     3478.95     74.78 o 
   1  11   5     1425.47     1488.23     42.10 o 
   2  11   5       31.71       27.00      7.22 o 
   3  11   5     1010.96     1095.10     48.70 o 
   4  11   5     1258.52     1359.87     55.74 o 
   5  11   5      160.22      149.05     14.58 o 
   6  11   5      152.94      159.48     14.80 o 
   7  11   5     1776.18     1815.92     51.95 o 
   8  11   5       18.12       18.28     16.21 o 
   9  11   5        0.09       -5.24     16.24 o 
  10  11   5      532.50      565.58     55.50 o 
  11  11   5      773.45      676.46     63.59 o 
 -11  12   5      666.69      575.47     59.67 o 
 -10  12   5      686.93      658.08     62.43 o 
  -9  12   5      402.06      492.87     53.24 o 
  -8  12   5       52.90       66.11     23.38 o 
  -7  12   5      358.51      301.30     40.37 o 
  -6  12   5      333.79      316.14     41.26 o 
  -5  12   5     1156.07     1239.60     79.59 o 
  -4  12   5      164.65      149.48     21.49 o 
  -3  12   5      118.32      123.36     19.40 o 
  -2  12   5     1409.42     1390.01     46.05 o 
  -1  12   5      389.92      456.62     26.23 o 
   0  12   5        1.96       -1.01      7.59 o 
   1  12   5       67.72       77.07     27.17 o 
   2  12   5       85.50       95.29     15.53 o 
   3  12   5     2166.93     2035.97     70.09 o 
   4  12   5      704.74      695.36     40.87 o 
   5  12   5     1592.16     1529.65     71.49 o 
   6  12   5      800.88      782.68     45.00 o 
   7  12   5     2984.68     2853.12     89.45 o 
   8  12   5        8.03        5.17      8.15 o 
   9  12   5       59.84       66.08     23.21 o 
  10  12   5      122.77      134.79     29.21 o 
  11  12   5      765.12      769.47     68.54 o 
  12  12   5      539.64      562.79     61.12 o 
 -12  13   5      523.32      454.54     55.56 o 
 -11  13   5      711.58      685.98     65.67 o 
 -10  13   5       81.25       74.03     23.74 o 
  -9  13   5       92.14      149.05     32.51 o 
  -8  13   5       17.64       -2.61     20.10 o 
  -7  13   5       76.97       75.66     22.57 o 
  -6  13   5      758.55      618.64     58.89 o 
  -5  13   5      737.97      685.13     60.97 o 
  -4  13   5     1394.76     1452.54     73.54 o 
  -3  13   5        0.07        3.36     11.22 o 
  -2  13   5     2826.54     2612.78     67.72 o 
  -1  13   5       59.99       80.46     13.28 o 
   0  13   5      815.48      763.11     35.49 o 
   1  13   5       78.65       56.09     11.49 o 
   2  13   5     1507.20     1477.63     60.80 o 
   3  13   5      756.01      854.40     46.30 o 
   4  13   5     6646.95     6727.76    146.90 o 
   5  13   5      108.45      135.00     28.04 o 
   6  13   5     1483.61     1387.41     61.84 o 
   7  13   5     1097.42     1090.65     55.71 o 
   8  13   5     2582.38     2603.47     98.74 o 
   9  13   5      628.51      588.08     57.71 o 
  10  13   5     1181.64     1106.31     82.32 o 
  11  13   5      631.83      658.17     65.15 o 
  12  13   5     1219.32     1143.55     87.14 o 
 -11  14   5      607.65      580.05     63.38 o 
 -10  14   5       77.12       70.87     27.13 o 
  -9  14   5      811.57      738.02     68.64 o 
  -8  14   5      337.64      303.13     45.45 o 
  -7  14   5      219.82      145.01     31.51 o 
  -6  14   5     1002.83     1026.44     78.04 o 
  -5  14   5     6142.08     6286.34    173.61 o 
  -4  14   5       90.27       87.80     25.22 o 
  -3  14   5      554.76      553.92     43.81 o 
  -2  14   5       28.46       38.06      9.75 o 
  -1  14   5     3245.73     3291.15     79.38 o 
   0  14   5     3555.25     3555.69     83.24 o 
   1  14   5      613.44      671.97     34.53 o 
   2  14   5     1194.96     1169.85     55.19 o 
   3  14   5     5058.47     4896.20    211.53 o 
   4  14   5      493.73      524.35     37.80 o 
   5  14   5     1010.01     1057.40     54.53 o 
   6  14   5      639.81      654.04     53.03 o 
   7  14   5     3944.07     4097.94    168.00 o 
   8  14   5     1954.84     1985.96     80.19 o 
   9  14   5      490.04      438.62     38.77 o 
  10  14   5       59.42       66.47     23.86 o 
  11  14   5     1672.25     1854.65    111.48 o 
 -10  15   5      906.97      983.20     82.47 o 
  -9  15   5     1108.83      996.28     82.29 o 
  -8  15   5     3538.30     3547.70    157.75 o 
  -7  15   5       79.64      109.02     29.06 o 
  -6  15   5      711.60      757.17     68.70 o 
  -5  15   5      949.37      966.56     59.59 o 
  -4  15   5     3288.87     3266.00    190.14 o 
  -3  15   5      281.32      327.30     33.03 o 
  -2  15   5     1237.32     1289.43     63.14 o 
  -1  15   5     1189.03     1111.47     46.09 o 
   0  15   5     1165.90     1098.87     68.78 o 
   1  15   5      394.23      378.02     31.87 o 
   2  15   5      379.97      373.22     27.25 o 
   3  15   5       19.46       -1.33     12.69 o 
   4  15   5     2225.31     2118.80    108.38 o 
   5  15   5      376.68      438.73     36.34 o 
   6  15   5      793.32      693.86     46.81 o 
   7  15   5        6.74        1.11     10.61 o 
   8  15   5      400.57      369.11     91.54 o 
   9  15   5        7.62       16.67     14.21 o 
  10  15   5       38.97       15.88     34.68 o 
  -8  16   5      643.98      732.76     71.19 o 
  -7  16   5      310.71      284.56     45.64 o 
  -6  16   5        2.59       26.55     20.99 o 
  -5  16   5     1689.61     1584.30     75.04 o 
  -4  16   5     1045.71     1080.62     60.42 o 
  -3  16   5      242.05      218.89     43.45 o 
  -2  16   5      254.83      229.44     28.66 o 
  -1  16   5     1693.33     1609.18     57.66 o 
   0  16   5      198.25      233.65     28.07 o 
   1  16   5        1.05       10.03      8.34 o 
   2  16   5        1.08       -7.47     10.78 o 
   3  16   5      168.82      165.48     35.09 o 
   4  16   5      228.70      221.34     27.20 o 
   5  16   5      362.62      349.54     44.46 o 
   6  16   5       13.90        6.84     24.27 o 
   7  16   5       87.55       91.48     19.79 o 
   8  16   5        2.52      -13.20     41.81 o 
   9  16   5       29.90      -13.02     24.19 o 
  -5  17   5       62.84       43.52     16.34 o 
  -4  17   5      235.66      212.41     53.37 o 
  -3  17   5       29.18       26.46     14.97 o 
  -2  17   5       19.24       29.74     17.98 o 
  -1  17   5      130.95      140.34     34.66 o 
   0  17   5       31.21       50.36     14.30 o 
   1  17   5     1121.83     1095.72     49.36 o 
   2  17   5      131.84      141.48     18.97 o 
   3  17   5      628.31      678.72     39.37 o 
   4  17   5     2255.63     2232.38     88.54 o 
   5  17   5      171.62      181.73     27.04 o 
   6  17   5       10.54       12.79     23.35 o 
   7  17   5       56.78        8.92     21.95 o 
  -1  18   5     2327.34     2391.71    137.01 o 
   0  18   5      692.36      625.08     43.31 o 
   1  18   5      178.12      175.31     30.28 o 
   2  18   5       63.33       48.75     20.30 o 
   3  18   5     2019.63     1982.37    114.70 o 
   4  18   5        7.65       11.22     16.06 o 
   0   0   6    42844.82    42758.50    519.93 o 
   0   1   6     1347.78     1262.93     18.37 o 
   1   1   6     2114.11     2041.08     24.47 o 
  -1   2   6      559.22      574.04     11.02 o 
   0   2   6      383.30      412.76     10.39 o 
   1   2   6      478.89      523.23     16.31 o 
   2   2   6     2068.73     2042.11     21.40 o 
  -2   3   6      808.17      831.69     19.70 o 
  -1   3   6       63.78       57.55      4.93 o 
   0   3   6     3775.87     3960.46     52.15 o 
   1   3   6    14530.18    14353.76    171.58 o 
   2   3   6        1.21        6.05      5.68 o 
   3   3   6     2479.85     2492.86     40.71 o 
  -3   4   6     7316.87     7362.65     93.37 o 
  -2   4   6     5907.00     6066.72    101.63 o 
  -1   4   6      664.58      706.43     23.40 o 
   0   4   6    10627.57    10506.01    166.47 o 
   1   4   6     7943.81     8029.49     96.36 o 
   2   4   6      542.49      513.76     19.03 o 
   3   4   6     4049.16     4256.24     63.57 o 
   4   4   6     7881.17     7782.68    110.91 o 
  -4   5   6     8218.36     8050.43    327.90 o 
  -3   5   6     8183.29     8252.49    109.40 o 
  -2   5   6      605.43      622.94     20.34 o 
  -1   5   6        6.55       13.51      3.52 o 
   0   5   6     1674.69     1641.97     35.34 o 
   1   5   6    10754.22    10769.19    120.94 o 
   2   5   6       53.46       51.65      7.82 o 
   3   5   6     3957.82     4132.51     81.62 o 
   4   5   6     1435.82     1518.09     41.33 o 
   5   5   6     2336.06     2376.57     54.03 o 
  -5   6   6        0.96       13.83      8.63 o 
  -4   6   6     1622.32     1585.16     50.03 o 
  -3   6   6     1946.28     1918.02     55.37 o 
  -2   6   6      771.21      767.28     23.56 o 
  -1   6   6     1094.79     1087.08     34.38 o 
   0   6   6     4831.68     4885.29     63.17 o 
   1   6   6      122.59      126.74     15.81 o 
   2   6   6      901.90      920.85     26.88 o 
   3   6   6      428.43      411.46     17.92 o 
   4   6   6       51.05       62.49      7.94 o 
   5   6   6       64.81       72.42      9.97 o 
   6   6   6      117.08      138.83     13.46 o 
  -6   7   6        1.44        8.52      7.27 o 
  -5   7   6      266.08      272.06     32.93 o 
  -4   7   6      380.94      403.61     24.71 o 
  -3   7   6      393.50      417.58     18.57 o 
  -2   7   6       25.96       46.61      6.65 o 
  -1   7   6      109.17      128.55      8.67 o 
   0   7   6      572.51      648.09     22.72 o 
   1   7   6     2248.80     2332.46     56.86 o 
   2   7   6      128.07      139.17     10.95 o 
   3   7   6      735.94      722.84     24.61 o 
   4   7   6     2001.54     2067.72     47.18 o 
   5   7   6    15149.63    15332.93    192.59 o 
   6   7   6      199.46      210.28     16.52 o 
   7   7   6     1365.11     1382.19     43.69 o 
  -7   8   6      186.53      212.58     20.87 o 
  -6   8   6      487.51      489.04     42.58 o 
  -5   8   6       34.49       42.71      9.79 o 
  -4   8   6     6796.57     6812.81    127.34 o 
  -3   8   6     1246.21     1263.63     34.82 o 
  -2   8   6      150.79      166.71     11.73 o 
  -1   8   6      472.44      509.84     26.43 o 
   0   8   6     9218.22     9429.74    114.25 o 
   1   8   6     1651.85     1807.58     46.05 o 
   2   8   6     3265.84     3223.87     56.52 o 
   3   8   6      431.34      497.93     22.59 o 
   4   8   6    19066.23    18980.26    227.61 o 
   5   8   6     3521.37     3591.99     94.47 o 
   6   8   6     3511.25     3520.00     73.86 o 
   7   8   6      230.96      218.25     17.90 o 
   8   8   6     2392.42     2429.11     61.80 o 
  -8   9   6      719.03      710.18     54.72 o 
  -7   9   6     9489.99     9330.54    198.81 o 
  -6   9   6      560.81      610.74     53.64 o 
  -5   9   6     9278.09     9083.12    240.72 o 
  -4   9   6     1760.42     1795.31     89.90 o 
  -3   9   6     5222.68     4990.41    104.55 o 
  -2   9   6     2469.44     2336.31     56.17 o 
  -1   9   6      125.66      135.27     13.08 o 
   0   9   6      665.21      629.46     23.85 o 
   1   9   6     9444.65     9734.81    135.28 o 
   2   9   6     2588.77     2562.33     57.93 o 
   3   9   6      305.93      337.67     28.29 o 
   4   9   6     3332.63     3195.78     72.67 o 
   5   9   6       53.15       60.95     11.02 o 
   6   9   6     1093.48     1109.89     54.18 o 
   7   9   6     1118.26     1061.72     39.64 o 
   8   9   6     1143.74     1012.44     39.61 o 
   9   9   6        3.64        0.23      7.35 o 
  -9  10   6      191.39      197.59     34.33 o 
  -8  10   6     1926.46     1790.49     97.96 o 
  -7  10   6     1409.22     1437.83     85.89 o 
  -6  10   6      520.82      514.08     50.23 o 
  -5  10   6      850.91      755.79     59.84 o 
  -4  10   6      975.39      940.22     67.03 o 
  -3  10   6     4009.31     4002.07     93.74 o 
  -2  10   6     2856.99     2846.58     65.15 o 
  -1  10   6      588.69      481.13     25.46 o 
   0  10   6      724.26      714.18     26.19 o 
   1  10   6      162.26      163.76     17.70 o 
   2  10   6       94.40       70.03      9.46 o 
   3  10   6     1381.06     1255.33     39.33 o 
   4  10   6      953.23      900.69     35.51 o 
   5  10   6       42.47       34.64      8.23 o 
   6  10   6     2103.64     2116.24     57.27 o 
   7  10   6     2600.07     2287.00     60.93 o 
   8  10   6      880.07      873.36     37.18 o 
   9  10   6     1746.48     1770.43     54.70 o 
  10  10   6      242.20      288.37     41.66 o 
 -10  11   6       65.89       76.63     23.11 o 
  -9  11   6       67.77       66.04     23.91 o 
  -8  11   6      763.18      702.39     62.17 o 
  -7  11   6       97.48      141.99     30.36 o 
  -6  11   6     1846.15     1777.14     97.42 o 
  -5  11   6      114.25      116.00     25.21 o 
  -4  11   6      219.32      219.82     34.53 o 
  -3  11   6     2655.92     2668.49     86.48 o 
  -2  11   6     2159.31     2062.07     56.50 o 
  -1  11   6      522.39      458.88     25.99 o 
   0  11   6     1069.98     1138.42     34.25 o 
   1  11   6     2225.14     2369.91     65.15 o 
   2  11   6     2331.59     2280.97     55.82 o 
   3  11   6     2981.79     2949.15     85.59 o 
   4  11   6     2022.08     2015.82     70.03 o 
   5  11   6     8555.86     8677.64    135.09 o 
   6  11   6     1994.18     2006.73     56.49 o 
   7  11   6      528.58      491.05     41.10 o 
   8  11   6      126.89      125.70     19.54 o 
   9  11   6      914.40      908.07     50.22 o 
  10  11   6     2065.80     2097.47     79.45 o 
  11  11   6      774.95      724.68     66.70 o 
 -11  12   6      803.25      837.34     73.20 o 
 -10  12   6       62.80       50.70     20.74 o 
  -9  12   6      588.16      486.64     54.66 o 
  -8  12   6      977.45      987.37     75.81 o 
  -7  12   6     1665.11     1762.72    101.06 o 
  -6  12   6     3954.24     3554.16    147.26 o 
  -5  12   6       86.54       37.22     19.39 o 
  -4  12   6     3562.03     3493.82    143.31 o 
  -3  12   6     3462.03     3533.80    104.12 o 
  -2  12   6     5788.53     5682.62    105.56 o 
  -1  12   6      610.05      556.51     29.64 o 
   0  12   6       95.34      147.92     15.80 o 
   1  12   6     2492.19     2488.15     65.68 o 
   2  12   6     7486.32     7231.35    203.52 o 
   3  12   6        1.64       19.18     10.60 o 
   4  12   6      696.69      761.28     43.64 o 
   5  12   6     2452.35     2427.82     81.48 o 
   6  12   6     3827.16     3600.38    102.75 o 
   7  12   6      494.77      458.52     35.71 o 
   8  12   6      427.85      452.99     36.46 o 
   9  12   6       70.15       86.51     17.44 o 
  10  12   6      918.41      983.09     55.06 o 
  11  12   6      975.62      801.19     50.67 o 
  12  12   6      334.63      352.72     51.07 o 
 -11  13   6     3214.66     3218.28    152.78 o 
 -10  13   6     1888.68     1635.63    104.65 o 
  -9  13   6      649.63      642.85     65.95 o 
  -8  13   6     1301.55     1273.02     89.32 o 
  -7  13   6    10920.70    10755.09    297.80 o 
  -6  13   6      857.33      824.92     69.85 o 
  -5  13   6      181.80      156.41     32.76 o 
  -4  13   6      435.02      470.23     51.75 o 
  -3  13   6     5006.22     4882.66    222.49 o 
  -2  13   6     1472.33     1426.16     49.71 o 
  -1  13   6     1003.87      957.98     45.06 o 
   0  13   6       58.59       56.82     20.01 o 
   1  13   6     1544.33     1480.80     70.95 o 
   2  13   6     1507.61     1438.60     60.63 o 
   3  13   6      147.67      146.32     20.77 o 
   4  13   6      321.10      309.83     28.69 o 
   5  13   6     1469.84     1498.59     84.92 o 
   6  13   6      555.86      498.18     37.63 o 
   7  13   6        2.99        0.13     13.09 o 
   8  13   6       11.01       39.68     12.06 o 
   9  13   6      498.38      446.11     37.77 o 
  10  13   6        0.68       -0.15     11.06 o 
  11  13   6      340.20      375.27     35.27 o 
  -9  14   6      313.43      391.95     52.81 o 
  -8  14   6       28.13       47.43     26.05 o 
  -7  14   6      517.22      408.08     53.02 o 
  -6  14   6     3156.82     3059.25    142.75 o 
  -5  14   6       18.52        0.04     17.65 o 
  -4  14   6      944.09      872.54     98.73 o 
  -3  14   6      920.02      874.58     52.66 o 
  -2  14   6       43.88       25.01      8.78 o 
  -1  14   6      287.13      285.76     23.35 o 
   0  14   6       63.52       69.97     12.93 o 
   1  14   6      120.93      129.22     17.62 o 
   2  14   6      161.84      148.59     17.94 o 
   3  14   6      386.39      362.61     34.30 o 
   4  14   6      737.45      796.68     47.06 o 
   5  14   6       25.63       28.46     13.63 o 
   6  14   6      470.42      450.60     68.80 o 
   7  14   6        7.64       11.18     11.02 o 
   8  14   6      331.19      301.65     41.97 o 
   9  14   6      287.50      296.96     32.44 o 
  10  14   6       89.46       83.65     18.57 o 
  -8  15   6        0.26       -9.96     16.75 o 
  -7  15   6      147.21       86.87     27.23 o 
  -6  15   6        8.87      -11.86     20.17 o 
  -5  15   6      252.03      277.25     44.55 o 
  -4  15   6      326.09      312.56     33.35 o 
  -3  15   6      849.14      838.20     53.14 o 
  -2  15   6      163.22      168.80     24.99 o 
  -1  15   6       21.99       10.15      9.47 o 
   0  15   6      320.68      295.41     24.65 o 
   1  15   6       51.13       46.20     12.19 o 
   2  15   6       52.98       29.82     11.07 o 
   3  15   6      335.93      358.81     33.09 o 
   4  15   6      267.79      225.13     27.21 o 
   5  15   6     1553.92     1425.17     67.40 o 
   6  15   6      133.60      159.07     42.36 o 
   7  15   6      126.58      148.03     23.85 o 
   8  15   6       78.32       78.65     17.75 o 
   9  15   6     2305.08     2223.82    130.38 o 
  -5  16   6      196.21      178.99     37.37 o 
  -4  16   6        8.02        7.13     32.78 o 
  -3  16   6      759.52      676.60     49.40 o 
  -2  16   6     1904.77     1874.86     82.34 o 
  -1  16   6      756.68      727.93     39.08 o 
   0  16   6      306.84      279.50     24.61 o 
   1  16   6      674.47      713.98     39.52 o 
   2  16   6     1372.30     1404.83     55.89 o 
   3  16   6      206.16      189.77     21.47 o 
   4  16   6      397.35      386.10     47.57 o 
   5  16   6     1531.61     1463.83     71.02 o 
   6  16   6     6649.88     6668.48    176.25 o 
   7  16   6      413.04      488.87     41.84 o 
  -2  17   6      951.68      982.31     87.81 o 
  -1  17   6        5.79       -9.82     17.01 o 
   0  17   6        5.53       -2.98     11.90 o 
   1  17   6     1581.10     1664.89     62.83 o 
   2  17   6      955.02     1015.93     65.70 o 
   3  17   6      630.58      586.82     45.33 o 
   4  17   6      736.19      746.24     50.86 o 
   0   1   7        3.54        1.73      6.51 o 
   1   1   7     5303.97     5350.69     53.86 o 
  -1   2   7    13774.74    14093.22    122.07 o 
   0   2   7      398.54      415.73     13.39 o 
   1   2   7     7129.19     7480.94     77.90 o 
   2   2   7     4691.40     4914.44     67.01 o 
  -2   3   7     8298.66     8137.96    119.74 o 
  -1   3   7     3163.50     3309.10     46.87 o 
   0   3   7     1321.14     1337.27     28.79 o 
   1   3   7      421.18      400.47     17.04 o 
   2   3   7     8818.76     9098.18    154.63 o 
   3   3   7     2837.87     2697.49     59.44 o 
  -3   4   7      454.22      424.00     27.76 o 
  -2   4   7      866.19      874.70     39.60 o 
  -1   4   7      191.46      198.50     12.28 o 
   0   4   7       53.15       73.86      7.62 o 
   1   4   7     1665.77     1644.93     37.08 o 
   2   4   7        0.52       -5.48      6.36 o 
   3   4   7     1485.85     1572.16     37.19 o 
   4   4   7     1687.63     1692.10     44.95 o 
  -4   5   7       85.76       59.50      8.81 o 
  -3   5   7      313.83      327.44     20.91 o 
  -2   5   7     1745.25     1853.92     80.31 o 
  -1   5   7     1489.54     1439.78     37.59 o 
   0   5   7     1947.34     1920.72     43.68 o 
   1   5   7      302.55      264.00     14.46 o 
   2   5   7     4432.38     4467.69     76.33 o 
   3   5   7      696.06      685.70     24.49 o 
   4   5   7       59.37       60.11      9.34 o 
   5   5   7     4624.07     4487.22     96.73 o 
  -5   6   7     3046.48     3003.72     65.69 o 
  -4   6   7       10.69        9.47     22.09 o 
  -3   6   7     2595.11     2537.09    101.16 o 
  -2   6   7       43.40       17.47     11.20 o 
  -1   6   7     3863.71     3922.19     70.68 o 
   0   6   7      101.06      118.32     10.36 o 
   1   6   7      904.33      945.59     25.96 o 
   2   6   7     8392.53     8615.08    108.53 o 
   3   6   7     6238.98     6291.42     88.37 o 
   4   6   7      559.03      557.68     29.70 o 
   5   6   7      859.17      902.70     42.48 o 
   6   6   7     4301.52     4296.17     83.15 o 
  -6   7   7     1231.81     1267.67     62.23 o 
  -5   7   7      318.03      336.83     24.32 o 
  -4   7   7     1641.23     1838.58     87.60 o 
  -3   7   7      505.47      517.27     45.40 o 
  -2   7   7     2088.94     2162.18     94.82 o 
  -1   7   7     3445.16     3497.41     67.78 o 
   0   7   7     5318.44     5404.77     94.24 o 
   1   7   7      824.02      789.00     24.26 o 
   2   7   7     4508.98     4631.90     73.35 o 
   3   7   7     3117.82     3110.95     57.77 o 
   4   7   7     3812.63     3795.05     76.78 o 
   5   7   7      653.72      640.99     29.59 o 
   6   7   7       69.20      103.31     18.91 o 
   7   7   7     1706.13     1662.23     50.21 o 
  -7   8   7      276.97      284.88     25.53 o 
  -6   8   7     2330.54     2301.67    105.85 o 
  -5   8   7     1246.44     1289.32     75.88 o 
  -4   8   7      107.15      102.91     23.35 o 
  -3   8   7      584.63      593.26     50.36 o 
  -2   8   7      236.53      209.92     29.48 o 
  -1   8   7     1449.87     1496.28     42.74 o 
   0   8   7     1657.98     1745.90     41.60 o 
   1   8   7      655.10      648.96     24.74 o 
   2   8   7      911.62      858.96     28.91 o 
   3   8   7      254.41      243.74     15.65 o 
   4   8   7     1140.20     1179.64     41.08 o 
   5   8   7     1193.06     1250.07     50.74 o 
   6   8   7      204.22      220.88     18.37 o 
   7   8   7      830.57      859.83     36.53 o 
   8   8   7        9.87        5.99      7.68 o 
  -8   9   7      145.91      147.46     20.28 o 
  -7   9   7      614.35      557.74     53.40 o 
  -6   9   7      829.73      764.73     60.47 o 
  -5   9   7      486.35      446.57     45.41 o 
  -4   9   7        1.81       -3.07     12.75 o 
  -3   9   7       13.76      -23.44     16.97 o 
  -2   9   7      356.25      376.52     41.33 o 
  -1   9   7       67.41       79.31      9.76 o 
   0   9   7     1824.42     1778.84     43.33 o 
   1   9   7        8.27       15.25      6.15 o 
   2   9   7     1696.85     1817.42     49.92 o 
   3   9   7     1509.92     1572.40     40.47 o 
   4   9   7     4652.89     4486.94     88.09 o 
   5   9   7      115.58      110.03     14.43 o 
   6   9   7     2439.40     2445.77     63.91 o 
   7   9   7     1252.72     1222.79     44.49 o 
   8   9   7     5411.75     5311.65    102.93 o 
   9   9   7     1304.97     1356.78     48.56 o 
  -9  10   7     1058.94     1006.28     53.23 o 
  -8  10   7       34.06       31.62     16.37 o 
  -7  10   7      200.99      170.12     32.28 o 
  -6  10   7      777.06      863.05     66.70 o 
  -5  10   7     6094.60     6246.44    198.49 o 
  -4  10   7     1499.43     1462.08     87.48 o 
  -3  10   7     1140.63     1164.92     76.35 o 
  -2  10   7       13.27        0.35     12.80 o 
  -1  10   7     9511.71     9452.83    122.65 o 
   0  10   7     3481.08     3350.10     63.78 o 
   1  10   7      258.60      256.26     16.68 o 
   2  10   7     1773.06     1782.39     50.27 o 
   3  10   7    14090.34    14062.37    184.85 o 
   4  10   7     2229.04     2338.66     61.48 o 
   5  10   7        1.49       10.73      9.14 o 
   6  10   7     1278.23     1229.87     44.88 o 
   7  10   7     3209.91     3136.46     75.94 o 
   8  10   7      365.76      385.63     25.91 o 
   9  10   7      394.09      370.55     25.88 o 
  10  10   7      287.73      247.86     39.69 o 
 -10  11   7     5148.90     5006.10    189.99 o 
  -9  11   7     1862.93     1802.44     73.08 o 
  -8  11   7     1506.36     1469.97     94.39 o 
  -7  11   7       17.23       28.07     18.38 o 
  -6  11   7     4811.67     4604.84    171.13 o 
  -5  11   7     4989.40     4784.66    172.82 o 
  -4  11   7     2852.99     2774.99    126.74 o 
  -3  11   7       19.08       31.49     18.50 o 
  -2  11   7     4979.50     4733.72    170.36 o 
  -1  11   7      710.05      707.82     28.35 o 
   0  11   7     3419.12     3390.49     65.54 o 
   1  11   7     1727.08     1836.13     46.24 o 
   2  11   7     2739.08     2821.12     70.00 o 
   3  11   7      866.67      923.49     47.13 o 
   4  11   7     1330.00     1345.31     57.82 o 
   5  11   7      184.63      157.62     16.69 o 
   6  11   7      890.10      916.98     39.21 o 
   7  11   7      213.27      215.31     19.30 o 
   8  11   7      346.54      331.90     33.98 o 
   9  11   7      134.40      165.56     24.01 o 
  10  11   7       12.62       -4.42     11.89 o 
  11  11   7      182.59      126.94     32.74 o 
 -10  12   7       95.93       83.73     27.96 o 
  -9  12   7     4366.11     4236.80    173.07 o 
  -8  12   7     2317.73     2476.15    127.05 o 
  -7  12   7       33.05       35.46     19.37 o 
  -6  12   7      955.72      921.68     74.12 o 
  -5  12   7      954.99      819.06     69.25 o 
  -4  12   7      159.90      184.15     35.51 o 
  -3  12   7      101.55       61.12     19.86 o 
  -2  12   7      974.26      916.19     52.17 o 
  -1  12   7        4.19        4.38      7.73 o 
   0  12   7      351.01      367.77     25.11 o 
   1  12   7      119.80      111.31     14.73 o 
   2  12   7      157.20      132.55     17.70 o 
   3  12   7       76.16       73.17     15.68 o 
   4  12   7     1718.62     1771.16     71.76 o 
   5  12   7       55.21       72.03     15.96 o 
   6  12   7       14.77       10.10     10.17 o 
   7  12   7      590.85      642.44     42.78 o 
   8  12   7       87.40      100.81     18.62 o 
   9  12   7      435.74      439.28     37.29 o 
  10  12   7        0.93        7.85     11.81 o 
  11  12   7      609.07      482.83     57.43 o 
  -9  13   7      175.30      193.13     38.30 o 
  -8  13   7      215.59      184.84     36.74 o 
  -7  13   7      169.51      164.71     35.42 o 
  -6  13   7      102.51       80.23     27.96 o 
  -5  13   7     1439.45     1400.05     93.16 o 
  -4  13   7      968.25      851.66     71.91 o 
  -3  13   7      116.67       73.58     20.28 o 
  -2  13   7      558.85      566.32     42.80 o 
  -1  13   7     2074.19     2074.97     92.90 o 
   0  13   7     2068.75     1992.26     61.45 o 
   1  13   7      184.21      187.98     23.88 o 
   2  13   7      478.30      457.98     28.99 o 
   3  13   7      166.19      157.94     22.16 o 
   4  13   7     1444.04     1378.50     62.48 o 
   5  13   7     1241.57     1304.75     61.46 o 
   6  13   7     1296.38     1349.54    105.72 o 
   7  13   7      383.86      431.59     36.39 o 
   8  13   7      835.73      796.92     51.80 o 
   9  13   7        9.61       26.76     13.76 o 
  -7  14   7      269.36      276.11     45.04 o 
  -6  14   7      320.55      326.07     48.64 o 
  -5  14   7     1557.11     1527.66    100.71 o 
  -4  14   7     4419.02     4507.58    182.10 o 
  -3  14   7       12.18        2.29     17.47 o 
  -2  14   7       23.53       22.07     12.59 o 
  -1  14   7     1328.55     1338.80     51.31 o 
   0  14   7      696.75      689.70     36.50 o 
   1  14   7      328.03      317.68     28.55 o 
   2  14   7       16.16       12.38     10.73 o 
   3  14   7     2014.22     1950.37     64.15 o 
   4  14   7      484.40      528.60     40.09 o 
   5  14   7       59.76      101.70     19.83 o 
   6  14   7     1479.81     1469.08     68.72 o 
   7  14   7     1096.16     1132.62     61.00 o 
   8  14   7      202.67      238.35     29.55 o 
  -5  15   7     1193.19     1164.14     91.87 o 
  -4  15   7     1324.91     1403.90     99.11 o 
  -3  15   7       11.65       -2.25     19.04 o 
  -2  15   7      724.56      752.74     51.60 o 
  -1  15   7       33.32       22.17     13.78 o 
   0  15   7      931.60      862.09     42.36 o 
   1  15   7       78.93       63.90     13.41 o 
   2  15   7       72.71       75.91     17.73 o 
   3  15   7     1544.34     1548.86     58.92 o 
   4  15   7     2673.28     2560.75    112.19 o 
   5  15   7      100.70      155.54     25.25 o 
   6  15   7      216.34      217.77     27.47 o 
  -2  16   7      121.17       64.96     27.53 o 
  -1  16   7      530.18      469.39     61.41 o 
   0  16   7       14.96      -20.38     13.59 o 
   1  16   7      156.53      101.67     19.59 o 
   2  16   7       91.90      174.09     67.28 o 
   3  16   7      712.51      623.34     45.31 o 
   0   0   8     8585.21     8438.94    235.46 o 
   0   1   8     4100.44     4195.09     75.89 o 
   1   1   8     1966.42     2047.76     50.50 o 
  -1   2   8      334.54      366.14     21.92 o 
   0   2   8      741.01      655.81     28.12 o 
   1   2   8     2713.42     2907.53     61.68 o 
   2   2   8      909.12      885.77     29.45 o 
  -2   3   8      150.60      136.45     11.91 o 
  -1   3   8     5156.49     5109.84     98.99 o 
   0   3   8      757.66      802.61     28.95 o 
   1   3   8      129.77       99.21     10.89 o 
   2   3   8      841.20      837.26     24.98 o 
   3   3   8      190.20      221.46     17.46 o 
  -3   4   8      862.68      800.81     40.26 o 
  -2   4   8      450.72      421.61     24.47 o 
  -1   4   8       30.98       34.74      7.02 o 
   0   4   8     6567.90     6718.23     98.36 o 
   1   4   8     3730.65     3830.26     78.05 o 
   2   4   8       49.56       34.59      6.78 o 
   3   4   8     1600.71     1623.95     47.40 o 
   4   4   8     2020.58     2105.77     68.51 o 
  -4   5   8      465.94      473.92     32.34 o 
  -3   5   8      618.43      710.56     39.40 o 
  -2   5   8      530.07      537.35     28.31 o 
  -1   5   8      609.63      633.23     36.02 o 
   0   5   8     2481.48     2637.87    125.17 o 
   1   5   8     2035.39     2005.19     54.95 o 
   2   5   8       92.13       75.59      9.38 o 
   3   5   8     1168.63     1151.46     39.95 o 
   4   5   8     1051.67     1115.71     84.97 o 
   5   5   8      444.14      469.86     32.59 o 
  -5   6   8       48.91       54.02     12.35 o 
  -4   6   8        8.53       10.23      8.41 o 
  -3   6   8       26.10        9.61      9.43 o 
  -2   6   8     1259.16     1263.35     63.12 o 
  -1   6   8      480.01      462.49     37.42 o 
   0   6   8     1626.76     1653.29     50.22 o 
   1   6   8        4.69        3.91      8.85 o 
   2   6   8      154.41      143.89     12.27 o 
   3   6   8      468.76      479.53     25.87 o 
   4   6   8       51.81       42.94      8.32 o 
   5   6   8      359.93      397.13     39.56 o 
   6   6   8      400.89      419.73     51.12 o 
  -6   7   8      761.84      758.26     44.07 o 
  -5   7   8      309.72      300.99     29.09 o 
  -4   7   8      226.81      240.67     32.21 o 
  -3   7   8     3458.35     3477.12    130.38 o 
  -2   7   8       82.26       76.31     14.66 o 
  -1   7   8       22.33        7.02      8.93 o 
   0   7   8       63.20       51.96     12.20 o 
   1   7   8     5837.55     5933.90    113.86 o 
   2   7   8     1958.75     1966.39     46.19 o 
   3   7   8      715.47      737.14     27.85 o 
   4   7   8     3506.69     3569.98     77.00 o 
   5   7   8     3577.58     3580.75     77.97 o 
   6   7   8      351.66      350.74     34.03 o 
   7   7   8       72.56       58.69     14.37 o 
  -7   8   8     3577.67     3563.32    103.70 o 
  -6   8   8     1209.35     1243.21     58.20 o 
  -5   8   8      811.18      738.65     59.96 o 
  -4   8   8     3362.74     3319.91    131.79 o 
  -3   8   8     1005.32     1057.51     70.37 o 
  -2   8   8     7312.39     7479.12    155.94 o 
  -1   8   8      618.19      545.82     35.76 o 
   0   8   8     5236.44     5288.45    121.81 o 
   1   8   8     5094.28     5200.82    168.88 o 
   2   8   8     1787.67     1869.34     41.50 o 
   3   8   8      985.86      916.95     31.91 o 
   4   8   8      230.89      230.46     22.15 o 
   5   8   8     3370.42     3282.46     75.65 o 
   6   8   8     1361.15     1448.15     61.10 o 
   7   8   8       12.70       28.72     12.30 o 
   8   8   8     3795.50     3691.22    228.48 o 
  -8   9   8     1575.83     1564.03     68.01 o 
  -7   9   8     6643.07     6471.43    150.15 o 
  -6   9   8      196.84      179.00     23.56 o 
  -5   9   8      668.70      660.50     57.77 o 
  -4   9   8     3426.30     3307.38    135.75 o 
  -3   9   8     3420.98     3493.26    139.69 o 
  -2   9   8      308.34      277.61     26.77 o 
  -1   9   8       50.14       48.49     12.67 o 
   0   9   8     1127.11     1058.77     50.48 o 
   1   9   8     3168.38     3059.32     73.66 o 
   2   9   8     2935.28     2920.01     59.74 o 
   3   9   8      835.33      864.64     31.31 o 
   4   9   8      292.70      303.35     22.07 o 
   5   9   8     1787.91     1766.60     54.67 o 
   6   9   8      161.61      184.49     17.76 o 
   7   9   8      537.83      497.69     36.71 o 
   8   9   8      621.66      571.29     40.16 o 
   9   9   8      555.77      467.63     37.47 o 
  -9  10   8       40.53       32.87     13.87 o 
  -8  10   8     1310.69     1283.79     62.89 o 
  -7  10   8     2690.12     2603.05     90.57 o 
  -6  10   8     1927.58     2032.39    109.08 o 
  -5  10   8        2.47        2.24     14.23 o 
  -4  10   8       91.41       88.04     24.80 o 
  -3  10   8      374.63      320.09     41.35 o 
  -2  10   8      422.62      377.81     30.98 o 
  -1  10   8     1190.88     1229.21     77.55 o 
   0  10   8       72.19       67.71     14.96 o 
   1  10   8      133.24      153.68     21.40 o 
   2  10   8      291.19      317.84     32.14 o 
   3  10   8        2.82        5.58      8.82 o 
   4  10   8      535.11      526.76     29.75 o 
   5  10   8     1312.11     1341.28     48.32 o 
   6  10   8      328.89      345.33     32.95 o 
   7  10   8        8.09       15.67     11.23 o 
   8  10   8       90.13       87.03     16.74 o 
   9  10   8      116.93      131.92     35.75 o 
  10  10   8      768.34      790.81     71.93 o 
  -9  11   8       11.39        7.08     15.34 o 
  -8  11   8      263.29      267.79     29.53 o 
  -7  11   8      110.14      140.89     32.10 o 
  -6  11   8       56.86       57.81     18.76 o 
  -5  11   8       24.04       -0.29     18.55 o 
  -4  11   8      884.94      750.99     66.06 o 
  -3  11   8      129.45      111.50     27.75 o 
  -2  11   8      270.30      256.98     42.02 o 
  -1  11   8      971.67      907.41     56.23 o 
   0  11   8      239.06      267.49     22.26 o 
   1  11   8     1438.19     1329.14     71.35 o 
   2  11   8     3356.77     3196.12    100.76 o 
   3  11   8       61.82       41.37     17.78 o 
   4  11   8      142.35      189.84     23.20 o 
   5  11   8      435.49      394.59     26.74 o 
   6  11   8     1687.44     1731.35     75.88 o 
   7  11   8       64.47       51.96     15.29 o 
   8  11   8      527.85      569.51     58.72 o 
   9  11   8     3766.37     3701.97    158.68 o 
  -8  12   8      432.27      364.01     49.40 o 
  -7  12   8     2302.02     2262.19    123.89 o 
  -6  12   8      301.93      298.46     46.56 o 
  -5  12   8       20.32       31.02     19.35 o 
  -4  12   8       52.66       39.33     20.18 o 
  -3  12   8     2989.89     2860.93    137.68 o 
  -2  12   8     2517.30     2561.90    128.10 o 
  -1  12   8       35.77        5.26     16.97 o 
   0  12   8     1314.58     1278.80     63.34 o 
   1  12   8      532.18      463.55     38.13 o 
   2  12   8     1507.89     1576.97     70.34 o 
   3  12   8      590.12      672.69     35.27 o 
   4  12   8      272.45      327.55     30.78 o 
   5  12   8      719.74      669.86     44.54 o 
   6  12   8     1408.39     1395.95     64.56 o 
   7  12   8       51.45       32.18     27.91 o 
   8  12   8     1328.93     1354.96     92.27 o 
  -7  13   8     2646.11     2674.17    139.51 o 
  -6  13   8     2995.06     2861.33    142.73 o 
  -5  13   8       49.77       25.25     18.22 o 
  -4  13   8      463.30      431.18     53.66 o 
  -3  13   8     1706.32     1677.53    106.57 o 
  -2  13   8      148.22      125.11     30.46 o 
  -1  13   8       21.09      -20.61     21.75 o 
   0  13   8       57.52       18.59     14.51 o 
   1  13   8     2644.21     2466.74     92.66 o 
   2  13   8      629.00      628.23     45.65 o 
   3  13   8      231.92      219.33     21.40 o 
   4  13   8      554.45      532.15     51.11 o 
   5  13   8      185.99      149.28     23.04 o 
   6  13   8        6.59       30.77     28.62 o 
   7  13   8       27.41        8.90     11.92 o 
  -4  14   8        4.30       17.99     20.00 o 
  -3  14   8        7.40      -22.08     23.10 o 
  -2  14   8        4.94       -1.50     15.03 o 
  -1  14   8        0.44       18.17     16.53 o 
   0  14   8        1.15        1.63     11.44 o 
   1  14   8       34.51       11.79     15.97 o 
   2  14   8      191.07      158.77     25.65 o 
   3  14   8       20.69       15.32     14.71 o 
   4  14   8       13.70       -0.65     17.41 o 
   0   1   9       76.45       88.99     12.18 o 
   1   1   9      485.54      528.29     27.03 o 
  -1   2   9      324.54      359.96     28.19 o 
   0   2   9      560.21      583.31     37.64 o 
   1   2   9     1919.72     2053.96     71.29 o 
   2   2   9     7157.59     7220.58    129.78 o 
  -2   3   9     3212.38     3308.56     82.18 o 
  -1   3   9     4204.34     4402.94     96.65 o 
   0   3   9       79.06       75.63     12.64 o 
   1   3   9     1758.24     1699.30     57.17 o 
   2   3   9     3520.47     3595.80     86.50 o 
   3   3   9     3891.93     4005.50     91.73 o 
  -3   4   9     2077.59     2072.56     80.60 o 
  -2   4   9     1810.29     1830.20     74.69 o 
  -1   4   9      192.44      224.93     82.03 o 
   0   4   9       33.85       13.39      9.57 o 
   1   4   9      946.16     1110.00     71.78 o 
   2   4   9       44.79       56.63     13.02 o 
   3   4   9      202.40      263.60     22.77 o 
   4   4   9        1.37       12.04     13.50 o 
  -4   5   9       29.55        3.11     17.65 o 
  -3   5   9      189.03      136.29     22.10 o 
  -2   5   9     3025.27     3204.08    102.23 o 
  -1   5   9      413.02      438.11     37.69 o 
   0   5   9        1.45      -14.08     10.63 o 
   1   5   9       24.80        9.35     16.79 o 
   2   5   9     3494.01     3368.72     99.93 o 
   3   5   9     3830.90     3804.17    107.33 o 
   4   5   9     2338.22     2379.34    123.98 o 
   5   5   9        3.50      -13.91     20.67 o 
  -5   6   9     2713.88     2605.29     85.47 o 
  -4   6   9      736.56      723.15     42.98 o 
  -3   6   9     1298.31     1209.17     47.00 o 
  -2   6   9     4614.11     4686.21     98.33 o 
  -1   6   9     6068.45     6352.81    172.15 o 
   0   6   9     1256.62     1113.34     94.99 o 
   1   6   9       38.40       30.37      7.82 o 
   2   6   9     1859.02     1863.16     68.57 o 
   3   6   9     2487.07     2667.98    135.54 o 
   4   6   9     3396.78     3186.87    144.31 o 
   5   6   9      605.19      614.64     60.14 o 
   6   6   9      924.97      846.89     47.19 o 
  -6   7   9     2849.91     3040.87     96.31 o 
  -5   7   9     2995.02     2874.95     92.11 o 
  -4   7   9     4383.62     4358.46    116.34 o 
  -3   7   9      315.19      292.12     25.16 o 
  -2   7   9     3323.40     3426.20    128.13 o 
  -1   7   9     4100.20     4026.84    107.42 o 
   0   7   9      535.83      548.49     54.42 o 
   1   7   9       55.13       20.38      9.59 o 
   2   7   9      109.43      100.31     14.09 o 
   3   7   9     2033.55     1962.67     97.54 o 
   4   7   9      529.35      448.01     53.07 o 
   5   7   9      280.27      211.41     38.89 o 
   6   7   9     1315.74     1212.96     88.47 o 
   7   7   9       35.63       51.07     14.28 o 
  -7   8   9      441.06      424.63     36.23 o 
  -6   8   9     1099.18     1038.43     71.17 o 
  -5   8   9     1614.19     1608.39     74.44 o 
  -4   8   9      328.74      320.78     31.04 o 
  -3   8   9      157.39      134.37     20.35 o 
  -2   8   9      251.42      206.09     23.22 o 
  -1   8   9      420.77      482.15     35.11 o 
   0   8   9       94.98      102.24     17.64 o 
   1   8   9        9.12       17.71     10.31 o 
   2   8   9      510.16      506.83     30.56 o 
   3   8   9       48.68       64.94     12.24 o 
   4   8   9       11.01       -8.04     17.81 o 
   5   8   9      184.76      140.69     31.55 o 
   6   8   9     1703.16     1640.70    103.76 o 
   7   8   9      429.29      425.63     35.37 o 
   8   8   9      453.59      454.61     37.33 o 
  -8   9   9        3.11       -9.18     12.23 o 
  -7   9   9       87.48      121.56     21.44 o 
  -6   9   9      332.68      350.14     33.81 o 
  -5   9   9        6.43       14.25     19.88 o 
  -4   9   9      364.78      443.63     48.12 o 
  -3   9   9      965.23      955.55     52.69 o 
  -2   9   9       79.45       46.15     13.21 o 
  -1   9   9      632.20      696.20     46.46 o 
   0   9   9     1883.31     1814.91     70.84 o 
   1   9   9      147.45      132.09     19.94 o 
   2   9   9     1021.53      985.56     50.56 o 
   3   9   9     3409.69     3368.35     81.43 o 
   4   9   9      133.79      147.91     32.89 o 
   5   9   9       36.65       57.08     24.56 o 
   6   9   9      178.02      257.87     42.22 o 
   7   9   9     2400.57     2402.20     86.07 o 
   8   9   9     1253.53     1161.15     59.98 o 
   9   9   9        1.09       -5.55     11.19 o 
  -8  10   9      324.15      341.62     45.28 o 
  -7  10   9       59.92       22.15     13.25 o 
  -6  10   9      673.50      615.57     44.81 o 
  -5  10   9      669.30      646.71     61.72 o 
  -4  10   9      260.99      248.85     37.53 o 
  -3  10   9      408.68      479.22     37.45 o 
  -2  10   9     3065.14     3162.68     99.82 o 
  -1  10   9     2503.26     2668.72    179.51 o 
   0  10   9      660.84      701.19     80.74 o 
   1  10   9       80.23       67.66     15.41 o 
   2  10   9      616.87      641.22     60.74 o 
   3  10   9      926.19      865.40     50.20 o 
   4  10   9     2428.89     2420.72     87.14 o 
   5  10   9       39.57       58.68     24.23 o 
   6  10   9      575.81      664.94     64.74 o 
   7  10   9     4196.69     3967.27    114.69 o 
   8  10   9      885.49      788.88     49.82 o 
  -6  11   9      371.97      373.99     36.03 o 
  -5  11   9     1548.43     1567.69     99.82 o 
  -4  11   9     1059.73      973.71     78.23 o 
  -3  11   9       24.14       22.18     27.08 o 
  -2  11   9     2099.29     2155.16    206.56 o 
  -1  11   9     2879.72     2685.62    131.69 o 
   0  11   9       50.89       50.90     22.08 o 
   1  11   9      107.18       76.76     23.58 o 
   2  11   9     1366.24     1385.65     84.48 o 
   3  11   9      796.73      764.30     48.68 o 
   4  11   9      345.69      361.93     48.71 o 
   5  11   9      123.57      113.96     26.70 o 
   6  11   9      525.31      371.34     49.40 o 
  -4  12   9      165.09      139.55     30.67 o 
  -3  12   9      135.15      142.89     33.89 o 
  -2  12   9      180.60      129.26     30.82 o 
  -1  12   9      608.01      653.16     66.17 o 
   0  12   9      231.19      182.95     38.39 o 
   1  12   9      114.05       71.81     24.69 o 
   2  12   9        0.02       -8.66     12.45 o 
   3  12   9        3.57       17.44     12.62 o 
   4  12   9      101.10       43.18     23.60 o 
   0   0  10     3141.55     3606.21    156.28 o 
   0   1  10      681.00      711.94     33.59 o 
   1   1  10      888.15     1008.92     40.01 o 
  -1   2  10      216.23      244.40     21.62 o 
   0   2  10      129.02      151.10     16.54 o 
   1   2  10      317.71      343.94     27.19 o 
   2   2  10       50.42       61.46     13.53 o 
  -2   3  10       12.28       17.77     22.54 o 
  -1   3  10      278.38      311.43     49.98 o 
   0   3  10     1207.12     1299.52     53.09 o 
   1   3  10      837.23      837.62     42.41 o 
   2   3  10        1.06      -10.66     12.49 o 
   3   3  10      225.24      259.90     30.97 o 
  -3   4  10     3163.61     3286.34    244.08 o 
  -2   4  10        6.20        0.54     29.40 o 
  -1   4  10     3628.56     3883.03    118.71 o 
   0   4  10     5477.12     5600.36    118.75 o 
   1   4  10     2300.95     2404.18     78.65 o 
   2   4  10      872.46      912.97     67.79 o 
   3   4  10      236.65      212.86     33.41 o 
   4   4  10     4602.45     4623.73    261.63 o 
  -4   5  10     6272.47     6908.98    170.01 o 
  -3   5  10     4731.38     4946.54    226.88 o 
  -2   5  10       63.16       46.93     30.32 o 
  -1   5  10      823.41      831.43     73.85 o 
   0   5  10     1463.94     1616.68     74.00 o 
   1   5  10     1512.07     1639.33     62.84 o 
   2   5  10     1037.53     1030.84     47.30 o 
   3   5  10      134.43      136.36     19.09 o 
   4   5  10      469.62      478.04     53.45 o 
   5   5  10      913.35      971.04     59.49 o 
  -5   6  10        8.40       -7.79     14.60 o 
  -4   6  10      633.06      666.72     65.57 o 
  -3   6  10      357.18      401.64     65.63 o 
  -2   6  10       86.95       23.67     12.11 o 
  -1   6  10      175.05      172.93     35.01 o 
   0   6  10       90.44      127.86     21.93 o 
   1   6  10      546.72      537.78     36.50 o 
   2   6  10       25.77       25.35     11.00 o 
   3   6  10      801.97      900.06     44.59 o 
   4   6  10      112.24      119.78     31.93 o 
   5   6  10      512.56      496.66     60.96 o 
   6   6  10      284.25      265.72     45.87 o 
  -6   7  10      254.79      216.31     40.60 o 
  -5   7  10       12.36       14.77     21.28 o 
  -4   7  10      616.38      525.53     43.30 o 
  -3   7  10      438.17      515.19     43.12 o 
  -2   7  10      348.45      291.36     31.36 o 
  -1   7  10        6.18       16.37     31.77 o 
   0   7  10     2251.40     2107.84     85.80 o 
   1   7  10     1542.94     1679.65     90.69 o 
   2   7  10      437.37      470.67     38.53 o 
   3   7  10       15.01       35.79     24.38 o 
   4   7  10      176.36      178.06     37.44 o 
   5   7  10     2197.71     2111.54    124.28 o 
   6   7  10     1098.62     1111.10     88.56 o 
   7   7  10       14.56        5.05     17.78 o 
  -6   8  10      195.60      209.20     41.75 o 
  -5   8  10      124.28      140.02     24.13 o 
  -4   8  10     1435.16     1458.66     73.96 o 
  -3   8  10     4986.37     5154.85    204.64 o 
  -2   8  10      896.54      937.94     58.16 o 
  -1   8  10        3.41      -24.08     16.06 o 
   0   8  10     1978.54     2111.76    116.02 o 
   1   8  10     1477.55     1530.98     95.53 o 
   2   8  10      669.90      711.27     64.76 o 
   3   8  10      133.69      105.95     28.95 o 
   4   8  10      947.35      916.45     78.98 o 
   5   8  10     1340.46     1468.51    100.94 o 
   6   8  10      860.53      854.30     76.64 o 
  -4   9  10      915.13      884.35     57.75 o 
  -3   9  10     3233.65     3208.49    111.37 o 
  -2   9  10      871.89      911.02     61.38 o 
  -1   9  10      243.24      306.23     44.18 o 
   0   9  10      784.81      707.51     66.60 o 
   1   9  10      776.39      920.63     72.48 o 
   2   9  10        6.20       23.00     18.25 o 
   4   9  10      152.34      125.76     31.57 o 
  -1  10  10      312.91      298.74     44.43 o 
   0  10  10      180.32      237.31     39.88 o 
   0   1  11       12.47       19.36     10.22 o 
   1   1  11      177.80      169.36     19.04 o 
  -1   2  11     2737.71     3089.99    109.46 o 
   0   2  11      365.39      449.65     33.51 o 
   1   2  11     1205.62     1328.21     56.44 o 
   2   2  11     3816.14     3853.31    124.00 o 
  -2   3  11      678.32      655.79     49.91 o 
  -1   3  11      844.67      979.16    114.79 o 
   0   3  11      410.62      400.05     31.96 o 
   1   3  11      113.17      106.06     17.66 o 
   2   3  11      773.74      739.47     69.10 o 
   3   3  11     2165.58     2148.54    136.26 o 
  -3   4  11        4.28      -27.62     26.89 o 
  -2   4  11      210.83      172.28     36.99 o 
  -1   4  11       58.47       21.75     13.40 o 
   0   4  11      317.81      298.41     34.66 o 
   1   4  11      287.14      310.91     28.10 o 
   2   4  11        9.96        2.39     16.04 o 
   3   4  11      192.25      188.52     38.94 o 
  -3   5  11        1.91       56.45     27.77 o 
  -2   5  11       84.14      125.46     34.67 o 
  -1   5  11     1303.07     1264.41     95.90 o 
   0   5  11      502.57      577.77     63.33 o 
   1   5  11      412.02      437.30     55.37 o 
   2   5  11      531.99      597.41     62.99 o 
   0   6  11      410.93      451.76     57.45 o 
                                                 
